# Supplementary material for: Mesenchymal stromal cells improve the transplantation outcome of CRISPR-Cas9 gene-edited human HSPCs
Source: Mol Ther. 2022 Aug 17;31(1):230–48. doi: 10.1016/j.ymthe.2022.08.011 (PMC9840125; doi:10.1016/j.ymthe.2022.08.011)
Supplement: Table S1. List of DEGs in MSCs exposed to GE-HSPCs compared with MSCs [file mmc2.xlsx]

## Sheet: MSC_GEHSPC-MSC
	logFC	logCPM	LR	PValue	FDR
MPO	15.8782	8.96085	1782.6	0	0
LYZ	14.2428	7.35821	1473.44	0	0
HPGD	11.4538	7.43608	1300.33	9.58191e-285	6.60385e-281
HDC	14.9276	6.22741	1283.43	4.51731e-281	2.335e-277
SPN	12.9177	5.88313	1172.03	7.32679e-257	3.02977e-253
GATA2	10.3656	5.93913	1120	1.48855e-245	5.12953e-242
PTPRC	14.3096	5.59142	1099.05	5.32627e-241	1.57323e-237
PRTN3	12.6028	5.70147	1095.53	3.0916e-240	7.99023e-237
TPSAB1	12.6464	5.56076	1072.87	2.60176e-235	5.9771e-232
CSF2RB	14.172	5.50978	1068.79	2.00671e-234	4.14908e-231
PLEK	10.0056	5.57036	1038.94	6.18368e-228	1.16231e-224
NCKAP1L	14.0587	5.39618	1028.18	1.34316e-225	2.31426e-222
KIT	9.78889	5.60289	1024.99	6.65892e-225	1.05908e-221
NUP210	14.0021	5.34942	1014.42	1.32118e-222	1.9512e-219
LAPTM5	10.9234	5.76756	954.964	1.10603e-209	1.52455e-206
MYB	13.8043	5.14751	945.987	9.88615e-208	1.27754e-204
CYBB	13.8059	5.0504	922.872	1.04671e-202	1.27305e-199
ITGA2B	8.25997	5.65071	915.43	4.34006e-201	4.98528e-198
ARHGDIB	8.60462	6.12081	903.995	1.32817e-198	1.44533e-195
IKZF1	13.5824	4.89141	876.611	1.19241e-192	1.23272e-189
DOCK8	13.5175	4.8422	860.99	2.96767e-189	2.92188e-186
SYK	13.5011	4.82784	857.469	1.72887e-188	1.62482e-185
PRKCB	13.4974	4.7949	849.976	7.35722e-187	6.61382e-184
XACT	11.8257	4.85284	842.035	3.91879e-185	3.37604e-182
BTK	13.4378	4.74995	835.037	1.30177e-183	1.07662e-180
MIR223HG	13.3551	4.77713	825.042	1.93892e-181	1.54189e-178
CD84	11.8138	4.73949	824.476	2.57454e-181	1.97153e-178
IL1RL1	13.2501	4.52454	777.457	4.29853e-171	3.17416e-168
FAM30A	13.1851	4.51881	774.822	1.60774e-170	1.14626e-167
WDFY4	13.1469	4.48563	767.318	6.88389e-169	4.74438e-166
HPGDS	9.77891	4.83007	767.04	7.91214e-169	5.27714e-166
IQGAP2	9.13671	5.52739	764.24	3.21524e-168	2.07745e-165
TPSB2	13.125	4.4286	750.648	2.9004e-165	1.81723e-162
KRT1	13.0806	4.33899	730.695	6.32451e-161	3.84605e-158
RHEX	12.9857	4.25968	702.966	6.77196e-155	4.00049e-152
H3C8	11.2952	4.29173	702.794	7.38245e-155	4.23999e-152
TMC8	12.9006	4.23422	696.965	1.36645e-153	7.63587e-151
PTPN6	8.05598	4.42376	695.471	2.8885e-153	1.57165e-150
CORO1A	7.17488	4.74611	688.996	7.39124e-152	3.9185e-149
GRAP2	9.81953	4.34212	688.521	9.37567e-152	4.84628e-149
PRSS57	12.7997	4.20061	682.993	1.49299e-150	7.52903e-148
LAIR1	11.2085	4.2206	680.719	4.66218e-150	2.29512e-147
MLC1	12.7715	4.16036	673.146	2.06743e-148	9.94095e-146
ARHGAP30	6.3306	4.5351	668.656	1.95855e-147	9.20341e-145
LAT2	6.27698	4.47417	654.237	2.67678e-144	1.22989e-141
ELANE	9.91731	4.29611	653.755	3.4082e-144	1.53191e-141
LCP1	7.67909	6.97481	639.369	4.58407e-141	2.0166e-138
RRM2	6.81573	4.28617	639.267	4.82418e-141	2.07801e-138
MYO1G	9.8598	4.12005	629.376	6.83252e-139	2.88305e-136
TAL1	12.651	3.96888	626.248	3.27283e-138	1.35338e-135
PIK3CG	12.6308	3.92925	617.909	2.13096e-136	8.63916e-134
CST7	9.87077	4.14272	613.643	1.80497e-135	7.17682e-133
SIGLEC6	12.5831	3.92916	613.136	2.32602e-135	9.07409e-133
AZU1	10.8994	4.00694	608.204	2.75076e-134	1.05324e-131
TESPA1	12.5475	3.90079	606.242	7.34622e-134	2.76164e-131
MMRN1	12.609	3.88035	601.94	6.3366e-133	2.33956e-130
MS4A2	12.5695	3.89303	600.747	1.15179e-132	4.17797e-130
CSF3R	12.46	3.90556	599.274	2.40859e-132	8.5862e-130
KLHL6	10.2272	3.99835	598.706	3.20106e-132	1.12178e-129
CD53	9.48085	4.09171	597.328	6.38175e-132	2.19915e-129
PPBP	12.638	3.83085	593.219	4.99787e-131	1.69403e-128
FERMT3	7.0773	4.70722	587.986	6.87085e-130	2.29132e-127
SAMSN1	8.85263	3.95597	587.604	8.31959e-130	2.73041e-127
VAV1	12.4155	3.73118	566.825	2.75438e-125	8.89837e-123
HSH2D	12.3471	3.75122	564.734	7.85041e-125	2.49716e-122
LCP2	12.3953	3.72004	562.294	2.66395e-124	8.34542e-122
GNA15	12.4143	3.70195	559.985	8.46798e-124	2.61319e-121
HLA-DRB5	10.7069	3.70108	546.613	6.86882e-121	2.08853e-118
MPEG1	12.3719	3.63758	543.983	2.56437e-120	7.68418e-118
ARHGAP15	9.2012	3.8034	536.211	1.25795e-118	3.71564e-116
F13A1	12.3324	3.60687	531.074	1.64922e-117	4.80272e-115
ASPM	5.49777	4.97638	528.766	5.2405e-117	1.5049e-114
ATP2A3	5.80176	5.09433	526.044	2.04942e-116	5.80463e-114
MS4A6A	12.138	3.59767	518.948	7.16788e-115	2.00274e-112
ELMO1	8.70081	3.79518	515.362	4.3205e-114	1.19107e-111
DOCK2	3.78597	5.89757	514.088	8.18239e-114	2.22604e-111
MKI67	5.85546	5.8059	513.678	1.00443e-113	2.69708e-111
PARVG	8.50082	3.87325	513.593	1.04842e-113	2.77911e-111
CPA3	10.2164	6.64032	510.54	4.83939e-113	1.26657e-110
GCSAML	12.2079	3.48023	504.776	8.68682e-112	2.24511e-109
CD34	8.74132	3.62297	492.728	3.63245e-109	9.27217e-107
HCK	12.0668	3.40581	487.408	5.22259e-108	1.31686e-105
CTSG	12.0106	3.42422	483.387	3.91532e-107	9.75338e-105
RAB37	6.95873	3.65003	481.321	1.10212e-106	2.7128e-104
GAPT	12.0348	3.40176	480.125	2.00663e-106	4.88106e-104
HLA-DQB1	12.0538	3.36132	478.843	3.81449e-106	9.17074e-104
HCLS1	5.77471	4.40229	475.871	1.69137e-105	4.01963e-103
IRF8	11.9503	3.37925	474.614	3.17561e-105	7.46124e-103
UNC13D	5.4894	4.6347	472.387	9.6912e-105	2.25141e-102
MFNG	11.9841	3.33934	471.506	1.50695e-104	3.46198e-102
RASGRP2	8.63292	3.55382	468.803	5.83678e-104	1.32617e-101
SELL	8.55153	3.44804	468.314	7.45908e-104	1.67635e-101
CD33	11.9265	3.32924	465.884	2.52026e-103	5.60311e-101
NCF4	11.9503	3.30513	463.189	9.72629e-103	2.13937e-100
ALDH1A1	7.96211	4.9067	459.37	6.59174e-102	1.43464e-99
PF4	12.0263	3.28838	458.972	8.04775e-102	1.73328e-99
FP671120.8	-9.08094	4.21338	451.473	3.44719e-100	7.34785e-98
SASH3	9.56653	3.37498	448.921	1.23859e-99	2.61317e-97
TFEC	7.10342	4.19662	443.72	1.67797e-98	3.50442e-96
VAMP8	5.69774	3.84268	441.714	4.58525e-98	9.48046e-96
P2RX1	9.04552	4.10845	438.333	2.49626e-97	5.11016e-95
ITM2A	10.1869	3.22021	434.933	1.37129e-96	2.77968e-94
MYO1F	4.53282	4.47894	434.883	1.4063e-96	2.82299e-94
MS4A7	11.8395	3.15065	431.136	9.19469e-96	1.82797e-93
CD93	11.7624	3.16378	430.572	1.22017e-95	2.40268e-93
JAML	11.7994	3.13192	426.377	9.9881e-95	1.94824e-92
CXCR4	11.6915	3.15578	421.226	1.32027e-93	2.55122e-91
SEMA4D	4.54797	3.98955	417.851	7.16632e-93	1.37195e-90
S100A9	11.6832	3.09165	414.997	2.99519e-92	5.68151e-90
KNL1	4.89765	4.23675	413.915	5.15133e-92	9.68262e-90
LYL1	6.94902	3.98483	411.596	1.64726e-91	3.06836e-89
SPI1	9.06243	3.24278	409.351	5.07505e-91	9.3689e-89
NKG7	10.0024	3.09848	408.114	9.43241e-91	1.72588e-88
RCSD1	8.44228	3.76689	407.721	1.14892e-90	2.08378e-88
MS4A3	11.5994	3.15385	404.477	5.83862e-90	1.04973e-87
FYB1	7.86955	3.79725	393.88	1.18341e-87	2.10932e-85
AIF1	11.5524	2.9438	388.253	1.98693e-86	3.51126e-84
CSF1R	4.71463	3.91933	386.818	4.07924e-86	7.14767e-84
CPVL	8.91998	3.20469	383.868	1.79026e-85	3.11054e-83
HLA-DQA1	11.6046	2.88269	383.752	1.89741e-85	3.26923e-83
SNX20	11.4756	2.88116	379.867	1.32997e-84	2.27259e-82
BIN2	7.68043	3.81688	379.175	1.88221e-84	3.18989e-82
PIK3R6	11.511	2.86149	377.826	3.69987e-84	6.21458e-82
ITGAM	11.4843	2.86993	377.812	3.72707e-84	6.21458e-82
LMNB1	3.80867	5.23163	375.526	1.17229e-83	1.93907e-81
AL157895.2	8.15695	3.00459	368.258	4.48195e-82	7.35466e-80
ITGAL	8.45972	3.02797	366.768	9.45942e-82	1.54002e-79
TACC3	4.16838	4.05638	366.341	1.17167e-81	1.89262e-79
H1-5	4.93624	6.34772	365.139	2.14145e-81	3.43229e-79
H3C2	5.96836	5.62952	363.958	3.8703e-81	6.15557e-79
FCER1A	11.4292	2.77383	362.416	8.38636e-81	1.32364e-78
BUB1B	4.82554	3.466	361.833	1.12315e-80	1.75925e-78
ADAM28	6.3269	3.51844	359.824	3.07496e-80	4.7803e-78
CYTH4	7.224	3.13091	359.751	3.18983e-80	4.92186e-78
ZBTB16	9.1188	2.94637	359.306	3.98816e-80	6.10809e-78
IL10RA	11.3844	2.73377	355.898	2.20153e-79	3.34697e-77
CDCA7	4.4477	3.66053	350.845	2.77412e-78	4.1867e-76
CLC	11.2394	2.83559	350.408	3.45433e-78	5.17549e-76
CD52	8.76943	2.93768	349.491	5.47062e-78	8.13745e-76
TYROBP	11.2904	2.68567	345.613	3.82395e-77	5.64742e-75
ITGAX	7.80099	3.0854	344.062	8.32284e-77	1.22045e-74
PLCG2	4.87444	3.88897	342.755	1.6025e-76	2.33334e-74
CCR2	11.195	2.69294	338.203	1.57126e-75	2.27184e-73
CXorf21	11.1842	2.67873	337.653	2.06972e-75	2.97177e-73
SUCNR1	9.61064	2.73372	336.345	3.98863e-75	5.68752e-73
ARHGAP9	7.68688	3.3296	333.287	1.84833e-74	2.61754e-72
CD48	11.225	2.6005	332.453	2.80839e-74	3.95009e-72
GMFG	5.29802	3.31771	330.73	6.6635e-74	9.30908e-72
HBD	11.2176	2.58148	325.875	7.60655e-73	1.05552e-70
BIRC5	4.29168	3.39577	321.771	5.95934e-72	8.21435e-70
MYBL2	7.00852	3.43392	317.709	4.56983e-71	6.25734e-69
TIE1	6.55803	3.06101	315.809	1.1851e-70	1.61205e-68
MATK	7.98021	2.6217	309.406	2.94166e-69	3.97528e-67
IRF5	6.18408	2.80022	308.715	4.16036e-69	5.58568e-67
PTPN7	8.74098	4.60311	306.72	1.13177e-68	1.50971e-66
BCL11A	6.23822	3.38684	305.057	2.60603e-68	3.45399e-66
GFI1	8.06973	2.76694	303.227	6.52811e-68	8.59714e-66
CD163	6.44632	3.41046	302.241	1.07036e-67	1.40068e-65
CD300A	11.0305	2.39302	301.187	1.81619e-67	2.36173e-65
SLC18A2	6.39722	3.51671	300.94	2.05618e-67	2.6571e-65
LAX1	8.44405	2.63166	298.486	7.04003e-67	9.04098e-65
AKR1C2	-4.51561	7.25599	297.545	1.12904e-66	1.44099e-64
SIGLEC17P	11.005	2.39115	297.136	1.38574e-66	1.75776e-64
SELP	11.016	2.37868	296.896	1.56329e-66	1.97088e-64
STAP1	10.9556	2.36545	293.483	8.66492e-66	1.08579e-63
INPP5D	6.28357	4.77893	291.976	1.8447e-65	2.29765e-63
SPINT2	7.65011	2.5797	291.695	2.12461e-65	2.63044e-63
HMMR	5.45844	3.22148	290.187	4.52629e-65	5.57058e-63
LST1	10.903	2.30458	287.527	1.71943e-64	2.1036e-62
CDC20	4.87663	3.32314	286.748	2.54186e-64	3.0915e-62
FAM78A	3.64065	3.63498	283.657	1.19873e-63	1.44941e-61
BEND4	10.899	2.27499	282.851	1.79606e-63	2.15903e-61
PTAFR	6.68387	3.26987	282.554	2.08435e-63	2.48372e-61
JAK3	5.15146	4.50203	282.549	2.09019e-63	2.48372e-61
UCP2	8.70395	2.45243	282.43	2.21819e-63	2.62076e-61
AOAH	10.8641	2.26178	281.246	4.0182e-63	4.72047e-61
MXRA5	3.98924	5.95672	280.488	5.87958e-63	6.86815e-61
CD180	10.8392	2.25928	279.89	7.93535e-63	9.21749e-61
IL1B	8.84054	2.38198	279.774	8.40922e-63	9.71335e-61
TPSD1	10.883	2.27418	279.605	9.15647e-63	1.05177e-60
CCNA2	4.04523	3.93366	277.753	2.31895e-62	2.64899e-60
FCN1	9.30548	2.27893	276.404	4.56231e-62	5.18298e-60
CD38	8.57284	2.42837	275.291	7.97716e-62	9.01288e-60
H2AC13	2.96848	5.03646	273.044	2.46268e-61	2.76731e-59
RASSF2	5.38765	4.99335	272.857	2.7054e-61	3.02362e-59
GFI1B	6.5201	2.94024	270.684	8.05072e-61	8.94928e-59
FGD3	9.20814	2.22593	270.153	1.05113e-60	1.16221e-58
NR0B1	-8.78941	1.73743	270.017	1.12504e-60	1.23731e-58
SHCBP1	5.3428	2.8044	269.185	1.70825e-60	1.86877e-58
CD300LF	10.7345	2.19287	268.833	2.03822e-60	2.21801e-58
IGHM	10.7404	2.18247	265.348	1.17184e-59	1.26853e-57
CDC45	7.37553	2.47263	264.29	1.99236e-59	2.14552e-57
AKR1B10	-5.45571	5.33358	263.737	2.62979e-59	2.81728e-57
NCAPH	4.85793	3.10622	260.504	1.33274e-58	1.4204e-56
IGF2BP1	5.72308	3.0888	260.172	1.57395e-58	1.66888e-56
DAPP1	10.681	2.11059	259.076	2.72832e-58	2.8781e-56
GATA1	8.47774	2.2059	258.254	4.12287e-58	4.32713e-56
CYSLTR1	9.09607	2.1573	257.77	5.25525e-58	5.48775e-56
C16orf54	9.0762	2.14988	257.355	6.47379e-58	6.72624e-56
PROM1	10.6788	2.07663	255.684	1.49708e-57	1.54768e-55
ATP8B4	6.3028	5.18332	255.593	1.56717e-57	1.61208e-55
STAB1	8.02755	5.32461	255.27	1.843e-57	1.88643e-55
IGLL1	9.02273	2.18217	254.906	2.21235e-57	2.25333e-55
E2F2	10.6419	2.06688	254.258	3.06284e-57	3.10428e-55
SLC27A2	7.61648	2.31073	252.31	8.14611e-57	8.21605e-55
SLA	6.91404	3.58097	252.298	8.19433e-57	8.22457e-55
NBEAL2	2.81819	5.02372	251.053	1.5309e-56	1.52913e-54
ERG	7.73756	3.03205	250.016	2.57627e-56	2.56091e-54
CLEC12A	10.5735	2.06263	247.758	8.00251e-56	7.91674e-54
SLC8A3	7.51631	2.32233	247.068	1.13166e-55	1.1142e-53
DLGAP5	5.98305	3.24597	246.574	1.44998e-55	1.42084e-53
SMIM24	10.4477	1.95656	237.89	1.13468e-53	1.10664e-51
DPPA4	10.5683	1.89131	237.328	1.50444e-53	1.46037e-51
NQO1	-2.55266	7.8793	237.137	1.65602e-53	1.59999e-51
CLEC5A	10.4962	2.09771	236.473	2.31101e-53	2.22244e-51
LILRB4	10.632	1.90269	235.96	2.9898e-53	2.86191e-51
CKAP2L	5.75571	2.52702	234.007	7.97064e-53	7.59452e-51
TRIM16L	-2.8891	5.47263	233.994	8.02369e-53	7.60999e-51
TMC6	6.26593	3.30145	232.541	1.6645e-52	1.57147e-50
CLEC7A	10.503	1.88105	232.396	1.78999e-52	1.68227e-50
H2AC14	4.74744	4.07965	232.179	1.99631e-52	1.86768e-50
SLC45A3	3.07009	4.87014	231.831	2.3765e-52	2.21335e-50
SIGLEC10	10.418	1.87831	230.795	3.99989e-52	3.7086e-50
S100A8	10.4143	1.88081	227.807	1.79331e-51	1.65529e-49
WAS	6.29477	2.57877	227.638	1.95152e-51	1.79332e-49
AC004687.1	8.81277	1.90392	226.558	3.35829e-51	3.07239e-49
MMP9	11.0024	1.97293	224.597	8.98881e-51	8.18734e-49
LPO	10.3016	1.85174	222.542	2.52253e-50	2.28754e-48
CD244	10.3167	1.76846	221.082	5.25332e-50	4.74312e-48
LGALS9	5.45601	3.01382	220.49	7.07118e-50	6.35668e-48
SLA2	5.40274	2.33459	220.411	7.35636e-50	6.58442e-48
CIITA	3.62023	3.98633	220.296	7.79382e-50	6.94591e-48
CBFA2T3	10.3486	1.7245	219.092	1.42711e-49	1.26639e-47
DEF6	5.01313	2.80937	218.271	2.15558e-49	1.90465e-47
LRMP	6.36575	2.68824	218.11	2.33686e-49	2.05604e-47
H2AC16	3.61021	4.00323	217.967	2.51123e-49	2.2001e-47
DENND1C	10.2465	1.74884	217.766	2.77753e-49	2.42313e-47
GIMAP6	10.2941	1.70808	216.858	4.38375e-49	3.80834e-47
ASPH	-2.22997	9.88916	216.214	6.0568e-49	5.23976e-47
MACC1	6.37242	2.04661	215.658	8.00722e-49	6.89822e-47
PIK3AP1	6.92146	4.76669	213.475	2.39793e-48	2.05725e-46
LMO2	4.59757	3.19407	212.911	3.18188e-48	2.71853e-46
KIF14	3.71875	3.4284	212.572	3.77434e-48	3.21145e-46
TRPM2	7.7115	2.24351	212.344	4.23122e-48	3.58544e-46
NUF2	5.92346	2.00582	210.77	9.32911e-48	7.87301e-46
ASF1B	4.8217	2.67686	209.837	1.49081e-47	1.253e-45
NFAM1	10.1438	1.67288	209.185	2.06878e-47	1.73174e-45
SH2D3C	5.36887	2.7359	208.834	2.46698e-47	2.05546e-45
PIM1	2.37882	5.33791	208.828	2.47538e-47	2.05546e-45
GPR65	7.15401	2.13122	208.759	2.56183e-47	2.11874e-45
KIF11	3.30276	4.51003	207.731	4.29441e-47	3.5375e-45
CDCA8	5.29551	2.58504	205.996	1.02659e-46	8.42294e-45
KCNAB2	2.57397	4.75592	205.783	1.14247e-46	9.33668e-45
TPX2	4.26974	4.33773	205.277	1.47356e-46	1.1995e-44
LILRA2	10.0701	1.63672	204.765	1.90553e-46	1.54505e-44
SRPX2	-2.24192	6.09368	203.868	2.99101e-46	2.41571e-44
AURKB	5.40263	2.63671	203.597	3.42786e-46	2.75776e-44
ATAD5	3.98875	3.55092	203.272	4.03478e-46	3.23346e-44
MGAT4A	6.50002	3.05241	202.878	4.91832e-46	3.9263e-44
PIK3R5	7.85162	2.60467	202.797	5.12281e-46	4.07382e-44
LDLRAD4	4.45151	3.09765	202.64	5.54224e-46	4.39048e-44
FGD2	10.1079	1.56346	202.06	7.41868e-46	5.85453e-44
SIGLEC14	10.129	1.54715	201.976	7.73962e-46	6.08457e-44
ARHGAP4	3.87878	4.01532	201.87	8.16162e-46	6.39203e-44
RNASE6	10.1074	1.5527	201.246	1.11695e-45	8.71475e-44
DEPTOR	3.61498	4.06688	200.914	1.31967e-45	1.02577e-43
C1orf198	2.11587	6.07626	200.531	1.59935e-45	1.23851e-43
HLA-DOA	6.74194	2.29843	200.283	1.81199e-45	1.39793e-43
C1QB	10.3373	1.53776	198.632	4.15353e-45	3.1925e-43
GPR183	5.50614	2.06831	198.264	4.99599e-45	3.82581e-43
HJURP	5.69812	2.75979	197.174	8.64249e-45	6.57893e-43
DOK3	4.76108	2.65082	197.171	8.65482e-45	6.57893e-43
AKR1C3	-3.17275	6.73406	196.938	9.72937e-45	7.36866e-43
RHOB	2.08863	5.84785	195.705	1.80777e-44	1.36414e-42
CENPF	3.30485	5.60948	195.693	1.8189e-44	1.36755e-42
GPRIN3	3.72662	3.26797	195.102	2.44824e-44	1.83405e-42
CDK1	3.89669	3.83389	194.738	2.93917e-44	2.19387e-42
DHRS9	6.45004	2.34766	194.057	4.13765e-44	3.07734e-42
NFE2	3.43943	3.66486	193.547	5.34759e-44	3.96297e-42
VSIG4	10.028	1.50555	193.013	6.99491e-44	5.16524e-42
SLAMF7	10.2003	1.43923	192.44	9.3279e-44	6.86348e-42
GP9	10.1705	1.46319	192.408	9.4788e-44	6.94978e-42
HRH2	7.6534	2.00023	192.192	1.05642e-43	7.71818e-42
APOBR	7.08494	1.94634	189.338	4.43521e-43	3.22896e-41
KCNH2	7.10569	2.9316	189.048	5.12937e-43	3.72122e-41
LY86	9.9153	1.42183	187.31	1.22906e-42	8.88533e-41
NFATC2	5.27618	2.29442	186.363	1.97833e-42	1.42523e-40
OTULINL	6.69725	3.23546	183.787	7.22083e-42	5.18396e-40
KIF20A	4.46737	3.10657	183.637	7.78685e-42	5.57097e-40
MCM10	5.51524	3.02578	183.308	9.18791e-42	6.55066e-40
NCAPG	3.66402	3.52595	183.245	9.4842e-42	6.73867e-40
C1QC	10.1356	1.34773	183.199	9.70316e-42	6.87064e-40
FPR3	9.98504	1.35237	182.723	1.2331e-41	8.70157e-40
MRC1	7.16523	1.75717	182.682	1.25827e-41	8.84896e-40
GPR174	9.96422	1.32008	182.273	1.54579e-41	1.08342e-39
LIF	2.16037	5.24054	182.215	1.5912e-41	1.11147e-39
SPAG5	3.5403	3.63132	182.107	1.68e-41	1.16955e-39
POLQ	4.13304	3.58098	181.931	1.83612e-41	1.27395e-39
SIRPB2	9.8694	1.37931	181.705	2.05671e-41	1.42223e-39
FCGR2A	5.53236	2.73315	181.618	2.14824e-41	1.48057e-39
TREML2	9.90334	1.33241	181.319	2.49663e-41	1.71496e-39
TIFAB	9.91932	1.31185	181.164	2.69983e-41	1.8484e-39
H3C12	4.18932	3.82724	180.323	4.12062e-41	2.81181e-39
SLCO2B1	7.68647	1.78128	179.972	4.91521e-41	3.34299e-39
GPR141	8.29782	1.39761	178.836	8.70046e-41	5.89806e-39
BUB1	4.05539	3.87775	178.708	9.28043e-41	6.27066e-39
RAC2	2.73627	5.22006	178.558	1.00079e-40	6.74019e-39
UHRF1	4.13895	4.09231	178.132	1.23969e-40	8.32203e-39
MS4A4A	9.87211	1.3039	177.676	1.55908e-40	1.04322e-38
ALOX5	5.91445	1.75907	177.622	1.60158e-40	1.0682e-38
SLAIN1	9.82399	1.2917	177.569	1.64536e-40	1.09388e-38
CD1C	9.80984	1.29607	177.517	1.68923e-40	1.11944e-38
PLK1	3.35664	2.90815	177.44	1.75588e-40	1.15989e-38
FNDC1	2.89281	6.74526	177.388	1.80224e-40	1.18672e-38
TXNRD1	-2.10606	9.01678	177.092	2.09074e-40	1.37232e-38
LIN28B	9.89909	1.25581	177.045	2.14089e-40	1.40079e-38
CCR5	9.8178	1.29607	177.035	2.15168e-40	1.40341e-38
RGS18	6.17888	3.03523	176.955	2.23977e-40	1.45627e-38
TROAP	5.54565	2.09091	176.267	3.16569e-40	2.05184e-38
RPS6KA5	2.76062	3.81312	175.65	4.31854e-40	2.79032e-38
LILRB2	9.90147	1.24043	175.546	4.54879e-40	2.92993e-38
TLR8	9.80434	1.30458	175.448	4.78061e-40	3.06969e-38
C6orf223	5.64961	2.11546	174.878	6.36514e-40	4.07448e-38
TRAF3IP3	4.83556	2.36373	174.829	6.52376e-40	4.16312e-38
PKIB	3.64862	3.02252	174.175	9.06578e-40	5.76751e-38
TNFAIP8L2	7.51777	1.44498	174.083	9.49339e-40	6.02102e-38
BTBD11	-2.67945	4.2203	173.55	1.24139e-39	7.84923e-38
KIAA0040	5.8927	2.35543	173.171	1.5022e-39	9.46933e-38
H3C3	3.20561	4.93046	173.083	1.5695e-39	9.8635e-38
ARL11	9.72683	1.2293	170.331	6.26569e-39	3.92574e-37
RASGRP4	5.63001	2.52882	170.157	6.83548e-39	4.2698e-37
MYCN	9.72892	1.22087	170.151	6.85633e-39	4.26993e-37
XRCC2	3.94446	2.56808	169.327	1.038e-38	6.44494e-37
PPP1R16B	9.74484	1.1805	169.306	1.04904e-38	6.49398e-37
MCM5	2.68676	4.97691	169.16	1.12907e-38	6.96857e-37
FANCD2	3.82102	3.64755	168.002	2.02068e-38	1.24344e-36
EMILIN2	2.95458	4.3026	167.961	2.06298e-38	1.2657e-36
CDCA5	4.47073	2.80652	167.453	2.6635e-38	1.62931e-36
TESC	5.52157	3.01444	167.338	2.82189e-38	1.72111e-36
AC079793.1	9.73299	1.16851	166.651	3.98624e-38	2.4241e-36
FIRRE	5.7827	1.97794	166.6	4.09065e-38	2.4803e-36
MAP4K1	5.72155	1.98541	166.457	4.39608e-38	2.6577e-36
SPNS3	7.36328	2.02893	166.211	4.97483e-38	2.99882e-36
ENPP3	3.84105	2.82223	165.694	6.45284e-38	3.87845e-36
FGR	6.81396	1.46053	165.024	9.03903e-38	5.41713e-36
TRIM58	7.5992	1.38964	164.967	9.30207e-38	5.55866e-36
KIFC1	3.66785	3.24125	164.601	1.11787e-37	6.66084e-36
CDK15	3.29236	2.79431	164.396	1.23973e-37	7.36569e-36
ICAM3	9.61475	1.13606	163.644	1.80976e-37	1.07216e-35
HEMGN	9.68785	1.16723	163.599	1.85046e-37	1.09314e-35
TOP2A	4.99691	6.12375	163.566	1.88224e-37	1.10875e-35
PCLAF	4.87126	1.92389	163.32	2.12953e-37	1.25086e-35
IQGAP3	4.6485	2.55173	163.146	2.3248e-37	1.36169e-35
PRR11	3.20094	3.22396	162.979	2.52854e-37	1.47684e-35
FCGR1A	6.24925	2.29748	162.749	2.83877e-37	1.65336e-35
CX3CR1	8.00896	1.24523	162.675	2.94652e-37	1.7113e-35
GPSM3	4.09204	2.76901	162.192	3.75618e-37	2.17543e-35
DEPDC1B	4.02346	2.45317	161.836	4.4936e-37	2.59524e-35
H2BC14	4.24601	4.12787	161.334	5.78381e-37	3.33109e-35
ASRGL1	9.60029	1.11151	161.162	6.30758e-37	3.62265e-35
CLEC4O	9.66487	1.06458	160.667	8.091e-37	4.63406e-35
KIF18B	4.19915	2.40842	160.31	9.68295e-37	5.53052e-35
AKR1C1	-5.16365	8.20715	159.704	1.31305e-36	7.47893e-35
ST8SIA6	6.12596	3.77636	159.554	1.41596e-36	8.04298e-35
CCNB2	3.58715	3.0128	158.298	2.66378e-36	1.50894e-34
TMEM273	7.27727	1.41449	158.191	2.8113e-36	1.58815e-34
IL2RG	9.57084	1.05752	157.875	3.29637e-36	1.85711e-34
FANCI	2.52515	4.2901	157.44	4.10159e-36	2.30447e-34
HLA-DMB	4.88392	2.34452	156.503	6.57155e-36	3.68221e-34
CCSER1	9.53842	1.09039	156.425	6.83627e-36	3.81859e-34
SLC16A10	6.67197	1.42283	156.42	6.85189e-36	3.81859e-34
ORC1	5.6523	2.94923	156.312	7.23734e-36	4.02256e-34
CRTAM	-4.19487	2.33377	155.962	8.62954e-36	4.7835e-34
RIN3	2.81764	3.46233	155.934	8.75157e-36	4.83817e-34
HNRNPH3	2.30053	4.49779	155.862	9.07603e-36	5.00416e-34
OSR1	-3.58436	4.06134	155.543	1.06543e-35	5.8587e-34
TK1	3.55152	3.00595	154.721	1.6114e-35	8.83751e-34
TLR7	9.53145	1.01944	154.608	1.70518e-35	9.32707e-34
TGM2	2.18745	6.4377	154.209	2.08515e-35	1.13753e-33
FLT3	7.41064	1.29555	154.155	2.14219e-35	1.16558e-33
C1orf162	6.68232	2.11507	153.982	2.33756e-35	1.26854e-33
HLA-DRA	7.50333	6.32337	153.923	2.40696e-35	1.30278e-33
TRIM71	9.51126	0.993142	153.16	3.53416e-35	1.90789e-33
CACNA1I	9.49412	0.989208	152.172	5.81215e-35	3.12948e-33
FMNL1	2.83266	3.63453	151.895	6.67879e-35	3.58677e-33
FRMD4B	5.20406	2.56168	151.608	7.71852e-35	4.13441e-33
SLC2A12	-2.66624	3.56862	151.267	9.16237e-35	4.89512e-33
RYR3	4.00825	2.36436	150.878	1.11421e-34	5.93746e-33
TBXAS1	3.4428	3.01072	149.947	1.78038e-34	9.46299e-33
SELPLG	2.70134	3.67934	149.611	2.10857e-34	1.11787e-32
SAPCD2	6.0084	1.63235	149.309	2.45476e-34	1.29807e-32
CEP55	3.63615	2.68453	149.281	2.48956e-34	1.31312e-32
SLC7A14	-3.70914	2.48332	149.095	2.73449e-34	1.43864e-32
EXO1	3.3087	2.58933	148.699	3.33712e-34	1.75123e-32
PRAM1	5.98641	2.25961	148.136	4.43074e-34	2.31924e-32
SGO1	6.13986	1.28633	147.966	4.82599e-34	2.51975e-32
WDR62	3.34816	2.50845	147.373	6.50439e-34	3.38752e-32
GSTM3	-1.89255	4.98139	147.303	6.7368e-34	3.49975e-32
H4C13	3.67663	3.51504	147.285	6.79988e-34	3.52367e-32
MS4A4E	9.42271	0.979537	147.258	6.89147e-34	3.5622e-32
RASAL3	3.66441	2.74395	147.166	7.21749e-34	3.72142e-32
DEPDC1	4.87359	2.41783	147.012	7.7996e-34	4.01156e-32
ALOX5AP	5.88034	2.11059	146.554	9.82087e-34	5.03862e-32
CD69	9.4427	0.889157	146.231	1.15541e-33	5.91319e-32
DIRAS2	-4.7203	2.58702	146.087	1.24234e-33	6.34236e-32
SLC7A5	3.56286	6.03691	145.884	1.37656e-33	7.01027e-32
HELLPAR	4.576	1.54921	145.351	1.80009e-33	9.14462e-32
SERPINB9	4.4871	3.29848	145.203	1.93863e-33	9.82431e-32
CR1	9.38947	0.908984	144.904	2.2543e-33	1.1396e-31
H2AC8	2.15074	5.38048	144.716	2.47798e-33	1.24963e-31
GINS2	3.45022	2.31558	144.671	2.53468e-33	1.27511e-31
PKMYT1	6.01782	1.79577	144.55	2.69364e-33	1.35179e-31
ACKR3	2.61663	3.86048	144.418	2.87911e-33	1.44137e-31
PIR	-2.33	4.43619	144.255	3.1254e-33	1.56089e-31
AGAP2	3.07981	2.4838	143.527	4.50932e-33	2.24662e-31
BLM	4.26392	3.22243	143.289	5.08139e-33	2.52555e-31
NDC80	3.56973	2.72716	142.998	5.88353e-33	2.91722e-31
KIF15	3.63833	3.44042	142.756	6.64756e-33	3.28816e-31
UBE2C	6.26545	3.06746	142.178	8.88921e-33	4.38648e-31
H2BC17	3.07568	4.07868	141.55	1.21975e-32	6.00463e-31
PIP5K1B	9.39831	0.818855	141.524	1.236e-32	6.07022e-31
ADGRG5	9.33377	0.862737	141.149	1.49254e-32	7.31272e-31
LILRB1	9.50934	0.806707	140.906	1.68689e-32	8.2454e-31
GATA2-AS1	9.34878	0.802694	139.854	2.86449e-32	1.39685e-30
TRG-AS1	9.33844	0.798694	139.401	3.59842e-32	1.75061e-30
AC009951.4	4.14837	2.70043	138.889	4.65728e-32	2.26042e-30
DENND3	2.4351	4.1271	138.714	5.08602e-32	2.46273e-30
PSTPIP1	5.40572	1.5771	138.668	5.20672e-32	2.51528e-30
ACAP1	2.21133	3.88053	138.652	5.24893e-32	2.52977e-30
PRKCQ	6.86778	2.48458	138.411	5.92549e-32	2.84604e-30
TC2N	4.98491	1.37745	138.409	5.93268e-32	2.84604e-30
PSTPIP2	2.42118	4.55372	137.784	8.12621e-32	3.88929e-30
LPAR5	9.35515	0.757595	137.715	8.41162e-32	4.0166e-30
SERPINB1	2.16478	6.16581	137.687	8.53095e-32	4.06419e-30
C22orf34	9.34406	0.768661	137.679	8.56739e-32	4.07217e-30
CCR1	4.08535	2.70903	137.156	1.11492e-31	5.28718e-30
NES	-2.13591	5.54703	137.044	1.17917e-31	5.57905e-30
DACH1	9.28622	0.799583	136.79	1.34052e-31	6.32798e-30
CEACAM4	9.21	0.88034	136.458	1.584e-31	7.46032e-30
ATP10A	2.52866	5.62373	135.979	2.01625e-31	9.47454e-30
KLF2	3.08669	2.44263	135.845	2.15691e-31	1.01125e-29
P2RY14	7.77733	0.852959	135.709	2.3099e-31	1.08053e-29
PTK2B	2.67479	4.51581	134.812	3.62994e-31	1.69419e-29
DTL	5.85175	3.25451	134.805	3.64263e-31	1.69628e-29
MAP3K1	2.17882	4.65091	134.317	4.65667e-31	2.16362e-29
CAVIN2	4.43031	4.43023	134.224	4.88003e-31	2.26232e-29
MED12L	2.9495	3.08859	133.783	6.09376e-31	2.81867e-29
RIPOR2	6.56001	2.67667	133.534	6.90877e-31	3.18852e-29
ITGA9	3.08965	2.47359	133.476	7.11462e-31	3.27621e-29
TMIGD2	9.17251	0.743329	133.166	8.31644e-31	3.82113e-29
PKIG	-2.06806	6.02061	132.705	1.04884e-30	4.80838e-29
TRGC1	9.15644	0.817981	132.6	1.10607e-30	5.05124e-29
LRRC15	3.71277	3.65704	132.599	1.1067e-30	5.05124e-29
BRINP1	-2.58694	6.37964	132.499	1.16391e-30	5.30067e-29
ANGPT2	4.14889	1.75405	132.401	1.22249e-30	5.5552e-29
CA2	9.30389	0.674237	132.023	1.47918e-30	6.7069e-29
ADRB2	5.15502	1.44497	131.747	1.69975e-30	7.69016e-29
ZWINT	3.85404	3.6024	131.632	1.80103e-30	8.13057e-29
SORL1	7.64641	4.92226	131.605	1.82567e-30	8.22389e-29
TLR10	6.56149	1.05838	131.556	1.87146e-30	8.41183e-29
SELENBP1	-2.35866	4.61922	131.502	1.9229e-30	8.62427e-29
PADI4	9.1976	0.701588	131.497	1.92762e-30	8.62672e-29
GATM	5.58713	1.5696	131.261	2.17079e-30	9.694e-29
F11R	5.0221	2.59231	130.964	2.52176e-30	1.1237e-28
SEMA4A	3.31518	2.50846	130.692	2.89203e-30	1.28593e-28
SFRP4	3.32525	5.13744	130.531	3.13544e-30	1.39117e-28
FOS	2.11058	3.79283	130.451	3.26564e-30	1.44583e-28
MAD2L1	2.68514	3.11261	130.354	3.42908e-30	1.51495e-28
FANCA	3.45705	2.78498	130.225	3.65816e-30	1.61271e-28
DNMT3B	2.08253	4.10044	130.062	3.97226e-30	1.74746e-28
FCHO1	3.64935	1.64189	128.784	7.55986e-30	3.31864e-28
PZP	9.11824	0.679462	128.424	9.06376e-30	3.97039e-28
ESAM	5.27314	1.14893	126.965	1.89095e-29	8.26581e-28
SLC22A16	6.43653	0.945355	126.849	2.00474e-29	8.74474e-28
SERPINB10	7.6268	0.864449	126.432	2.47302e-29	1.07647e-27
CCN2	2.89948	7.28574	126.391	2.52488e-29	1.09673e-27
PGD	-1.93149	8.88551	126.361	2.5633e-29	1.11108e-27
GTSE1	5.09639	2.26219	126.234	2.73223e-29	1.18183e-27
IBSP	6.26329	1.27961	125.898	3.23622e-29	1.39691e-27
ADH1B	-5.19453	4.06111	124.885	5.39373e-29	2.32335e-27
TAGAP	5.38115	1.43148	124.789	5.65961e-29	2.43281e-27
BSPRY	7.56511	0.692823	124.521	6.47876e-29	2.77915e-27
CD200R1	6.55254	0.859919	124.184	7.67668e-29	3.28619e-27
CDK6	2.44764	7.49043	123.912	8.8085e-29	3.7629e-27
CD37	2.93137	3.0953	123.668	9.95671e-29	4.24464e-27
H2BC7	3.02886	4.37617	123.265	1.2202e-28	5.19111e-27
CES1	-4.69758	2.11796	122.923	1.44974e-28	6.155e-27
RAB44	4.81581	2.90096	122.918	1.45337e-28	6.15774e-27
CALN1	5.20923	0.897217	122.616	1.69207e-28	7.15444e-27
TBC1D10C	3.7171	2.06061	122.265	2.01977e-28	8.52262e-27
ATP8A1	2.37968	3.58292	121.95	2.3677e-28	9.97036e-27
NCF2	3.56724	2.91852	121.885	2.44562e-28	1.02776e-26
DIAPH3	3.57747	2.89871	121.879	2.45299e-28	1.02876e-26
ARHGAP11A	3.10578	4.01004	121.565	2.87423e-28	1.20299e-26
MBP	2.49433	4.57043	121.488	2.98741e-28	1.24783e-26
FLG	4.46791	7.0072	121.273	3.33062e-28	1.38838e-26
ADORA1	-2.39336	3.37223	121.007	3.80822e-28	1.58428e-26
CD74	4.95581	7.05534	120.806	4.21495e-28	1.74997e-26
GP5	9.11066	0.536067	120.453	5.03406e-28	2.08586e-26
CDT1	3.42817	3.15378	120.368	5.25421e-28	2.17272e-26
SIGLEC9	8.97777	0.526786	120.036	6.21113e-28	2.5633e-26
AL355922.1	8.95171	0.661535	119.99	6.35672e-28	2.61452e-26
VAV3	3.90088	3.45449	119.989	6.36054e-28	2.61452e-26
PIK3C2B	2.80853	3.60678	119.942	6.51359e-28	2.67212e-26
MIR924HG	4.73134	1.0136	119.081	1.0053e-27	4.11595e-26
MYO15B	3.2444	4.35462	118.269	1.51366e-27	6.18506e-26
HBB	9.07334	0.473561	118.205	1.56332e-27	6.37539e-26
RAD54L	4.78107	1.60323	118.098	1.65054e-27	6.71785e-26
FOXJ1	9.02519	0.475007	118.015	1.72041e-27	6.98844e-26
OSM	8.92895	0.514351	117.844	1.87556e-27	7.60372e-26
AL121933.2	4.84173	1.50873	117.801	1.91723e-27	7.75745e-26
CENPA	5.43057	1.67132	117.77	1.94666e-27	7.86115e-26
NRGN	5.61439	0.868907	117.623	2.09717e-27	8.45247e-26
CPXM1	5.84133	3.28655	117.553	2.17269e-27	8.73979e-26
MCM7	1.75884	5.69374	117.156	2.65289e-27	1.06507e-25
PODNL1	2.39511	3.50924	116.907	3.00828e-27	1.20541e-25
BRI3BP	2.82909	4.33976	116.623	3.47224e-27	1.38863e-25
ACTA2	1.92612	6.94871	116.205	4.2857e-27	1.71064e-25
RNASE3	5.93339	1.16002	115.967	4.83248e-27	1.92517e-25
VNN2	8.94022	0.441074	115.922	4.94374e-27	1.96571e-25
TMEM176B	8.98432	0.417523	115.782	5.30554e-27	2.10551e-25
CD300E	8.95188	0.484216	115.171	7.21977e-27	2.85969e-25
MCM2	2.29684	4.66045	115.08	7.55734e-27	2.98768e-25
GRIK5	6.20053	1.2735	114.611	9.5766e-27	3.77873e-25
ST18	6.35583	1.07775	114.524	1.00049e-26	3.9402e-25
KIF2C	3.46131	3.24373	114.505	1.01028e-26	3.97119e-25
ESPL1	4.2934	3.03706	114.465	1.03054e-26	4.04314e-25
PLCB2	8.41467	4.16192	114.36	1.08663e-26	4.25513e-25
RASGEF1B	4.50273	0.969494	114.013	1.29439e-26	5.05914e-25
FTL	-2.12908	12.9669	113.996	1.30579e-26	5.09406e-25
MDK	-2.14359	6.00237	113.756	1.47387e-26	5.7372e-25
RHAG	8.91909	0.413422	113.753	1.4762e-26	5.7372e-25
PLA2G7	7.41091	2.3648	113.646	1.55745e-26	6.04162e-25
TXN	-1.48974	7.96069	113.443	1.72577e-26	6.68204e-25
AKR1B1	-2.87493	8.14139	113.021	2.13501e-26	8.25113e-25
TAFA2	3.42624	1.95923	112.678	2.53806e-26	9.79047e-25
BRCA2	1.8123	4.74396	112.333	3.02007e-26	1.16281e-24
BX571818.1	8.89019	0.374376	112.326	3.0312e-26	1.16493e-24
FRY	2.88532	5.26841	112.288	3.09052e-26	1.18421e-24
RASSF5	3.59817	3.41024	112.286	3.09284e-26	1.18421e-24
H3C13	2.82734	3.35835	112.253	3.14526e-26	1.20206e-24
DAPK1	2.27711	4.74829	112.227	3.18689e-26	1.21572e-24
SPTB	7.42583	0.494092	112.012	3.55119e-26	1.3522e-24
STXBP2	4.66473	2.4255	111.694	4.16951e-26	1.58472e-24
NLRC3	3.76595	2.99418	111.615	4.33886e-26	1.64606e-24
AP005131.6	8.85416	0.379299	111.358	4.9399e-26	1.87065e-24
RNASE2	8.1425	3.13135	110.906	6.20437e-26	2.34518e-24
FAM83F	5.82282	1.19382	110.654	7.04387e-26	2.65765e-24
KCNK17	8.78899	0.385213	110.474	7.71517e-26	2.90563e-24
PTPRB	3.90114	3.06305	110.263	8.58291e-26	3.22655e-24
TTK	4.35258	2.92902	110.034	9.63141e-26	3.61414e-24
AJ009632.2	7.32443	0.445028	109.866	1.0483e-25	3.92658e-24
FSTL3	1.70679	5.57955	109.799	1.08436e-25	4.0543e-24
ALDH3A2	-2.20144	6.95535	109.638	1.17629e-25	4.39007e-24
SYNJ2	-1.53573	6.73887	109.448	1.29434e-25	4.82193e-24
G6PD	-1.59838	7.09815	109.373	1.34445e-25	4.99963e-24
C11orf21	5.2586	2.6988	109.351	1.35963e-25	5.04697e-24
SFMBT2	4.83679	2.69992	109.245	1.43427e-25	5.31452e-24
ATP6V0A2	1.57583	6.14632	109.133	1.51782e-25	5.61403e-24
H2BC10	3.13447	4.26193	108.723	1.86631e-25	6.8907e-24
TMPO	1.5402	6.21556	108.395	2.20193e-25	8.11535e-24
PRSS35	-3.35064	3.05297	108.357	2.24494e-25	8.25913e-24
H2BC13	2.07015	4.50317	108.23	2.39357e-25	8.79029e-24
MCM4	2.02835	5.62118	107.605	3.27979e-25	1.20236e-23
HSPG2	2.15118	8.57613	107.398	3.64115e-25	1.33247e-23
PLAC8	6.66464	3.33135	106.804	4.91376e-25	1.795e-23
TESMIN	6.56972	0.507738	106.643	5.32978e-25	1.94354e-23
KCNQ1	8.77555	0.283745	106.609	5.42324e-25	1.97413e-23
H3C7	4.96973	4.98347	106.025	7.28054e-25	2.64556e-23
LIMCH1	2.46828	3.27112	105.788	8.20675e-25	2.97689e-23
FREM1	4.88723	2.2074	105.589	9.07086e-25	3.28457e-23
CD1E	8.69907	0.284458	105.455	9.71014e-25	3.50991e-23
GCLM	-1.40654	7.07412	105.157	1.12805e-24	4.07042e-23
CLEC1B	8.72538	0.293853	105.058	1.18624e-24	4.27012e-23
RAD51AP1	3.98216	2.25141	105.056	1.18752e-24	4.27012e-23
HELLS	3.00839	4.45568	105.003	1.21924e-24	4.37655e-23
C19orf38	3.43274	1.65081	104.926	1.26755e-24	4.5421e-23
RNASE1	8.93107	0.299791	104.8	1.35126e-24	4.83368e-23
PLEKHG4	-2.40209	4.19843	104.727	1.40198e-24	5.00646e-23
GALNT15	-2.74254	4.08575	104.563	1.5224e-24	5.4271e-23
S1PR4	6.31477	2.03648	104.523	1.55392e-24	5.52992e-23
SLC15A2	4.16126	1.98965	104.368	1.67988e-24	5.96792e-23
TSPAN33	4.94633	1.86654	103.468	2.64691e-24	9.38721e-23
ARHGAP11B	2.97759	1.91055	103.381	2.7656e-24	9.79137e-23
AC025040.1	8.71184	0.299492	103.279	2.91155e-24	1.02905e-22
TPSG1	8.78823	0.218777	103.193	3.04047e-24	1.07278e-22
KLF5	2.49241	3.18091	103.06	3.25084e-24	1.14505e-22
IGSF6	4.02846	2.5641	102.781	3.74363e-24	1.31638e-22
LINC02829	8.74233	0.204827	102.749	3.80331e-24	1.3351e-22
CYP2S1	8.67126	0.221282	102.726	3.84794e-24	1.34848e-22
AC000065.1	4.01678	1.49138	102.601	4.09942e-24	1.43417e-22
LINC02470	8.64896	0.31969	102.485	4.34654e-24	1.51806e-22
PNLIPRP3	-3.00188	2.31659	102.414	4.5044e-24	1.57054e-22
FAM124B	6.4484	0.721376	102.399	4.53994e-24	1.58027e-22
COL1A1	2.45002	12.2914	102.352	4.64734e-24	1.61493e-22
MEF2C	2.60745	4.7203	102.213	4.98536e-24	1.72948e-22
GRK3	2.77897	4.10941	102.195	5.03194e-24	1.74272e-22
CD300C	8.61146	0.248352	102.094	5.29545e-24	1.83091e-22
AC244502.1	6.10723	0.621503	101.935	5.73844e-24	1.98077e-22
HLA-DQA2	8.65969	0.201412	101.707	6.43575e-24	2.21776e-22
FCGR2B	8.79708	0.258491	101.667	6.56773e-24	2.25947e-22
LRRC17	-1.75185	6.06212	101.432	7.39483e-24	2.53979e-22
GAB3	3.46878	3.377	101.143	8.55659e-24	2.93393e-22
SLC24A3	3.0876	2.15009	100.972	9.32827e-24	3.19324e-22
RETN	8.56572	0.385419	100.964	9.36694e-24	3.20117e-22
DDIAS	3.6487	1.3875	100.69	1.07582e-23	3.67056e-22
BPGM	-1.86205	5.67616	100.597	1.12739e-23	3.84017e-22
AL135960.1	8.66922	0.201272	100.533	1.16436e-23	3.95958e-22
HAVCR2	4.99959	2.91379	100.423	1.23088e-23	4.17891e-22
WT1	8.64483	0.178833	100.325	1.29334e-23	4.38377e-22
MIR181A1HG	3.47239	2.25824	100.226	1.3594e-23	4.60017e-22
ANKLE1	3.96665	1.67482	100.183	1.38936e-23	4.68983e-22
GAPLINC	-2.10095	3.19198	100.182	1.39044e-23	4.68983e-22
PDE3B	2.87046	2.65401	100.032	1.49969e-23	5.05008e-22
ELOVL7	6.05626	1.75464	99.9276	1.58067e-23	5.31414e-22
ITGB2	3.6467	5.45228	99.8409	1.65142e-23	5.54297e-22
H2AC12	2.11197	4.51277	99.7176	1.75752e-23	5.88955e-22
DTX4	2.51674	2.88557	99.4904	1.97117e-23	6.59481e-22
ARAP2	4.88383	1.93844	99.4009	2.06234e-23	6.88868e-22
HLA-DRB6	8.69424	0.135939	99.3195	2.14886e-23	7.1661e-22
NETO2	-1.72221	5.44619	99.3088	2.16049e-23	7.19328e-22
DPEP2	8.57823	0.204279	99.058	2.45212e-23	8.15114e-22
VNN1	8.60816	0.14966	99.0267	2.49126e-23	8.26793e-22
TKT	-1.90353	9.04333	98.9895	2.53841e-23	8.41092e-22
PHACTR1	2.36058	3.40938	98.9054	2.64854e-23	8.76178e-22
CASP10	2.83793	2.50198	98.8712	2.69467e-23	8.90015e-22
BMPER	-1.88304	5.60626	98.7478	2.868e-23	9.45755e-22
NUAK1	1.60312	5.46974	98.6759	2.97401e-23	9.79151e-22
P2RX7	2.64888	2.29203	98.663	2.99348e-23	9.83993e-22
H2BC6	2.6063	4.46493	98.3996	3.41935e-23	1.1222e-21
PIMREG	5.55516	1.11815	98.1588	3.8615e-23	1.2653e-21
TPST1	-1.63958	6.79013	98.0948	3.98833e-23	1.30479e-21
CCNE2	3.24802	1.64743	97.7031	4.86068e-23	1.58767e-21
TICRR	2.27416	3.1297	97.3701	5.7508e-23	1.87545e-21
CENPM	4.20229	1.62086	97.34	5.83881e-23	1.90115e-21
POLE	2.70227	4.77352	97.0607	6.72356e-23	2.18579e-21
SLC37A2	3.53139	1.601	96.991	6.96446e-23	2.26055e-21
VWA1	-2.58823	3.74632	96.8128	7.62009e-23	2.46948e-21
MYL4	6.35384	0.335414	96.8044	7.65255e-23	2.47612e-21
CENPE	2.98134	4.38844	96.7633	7.81324e-23	2.52416e-21
RGS13	7.18559	0.251016	96.4981	8.93312e-23	2.88145e-21
SCARF1	2.40208	2.40976	96.4056	9.36029e-23	3.01454e-21
CYTL1	5.98282	1.86495	96.3471	9.64077e-23	3.10004e-21
CD22	8.58971	0.124882	96.2074	1.03457e-22	3.32153e-21
KCNK5	6.43965	1.86034	96.1569	1.06133e-22	3.40217e-21
B4GALT1	1.40983	7.06119	96.1013	1.09154e-22	3.49359e-21
ESCO2	4.21602	2.33725	96.004	1.14653e-22	3.66394e-21
KIF23	2.98446	3.3213	95.856	1.23551e-22	3.94218e-21
KCND3	2.57151	2.80937	95.7565	1.29922e-22	4.13907e-21
C1QA	8.90371	0.150494	95.6226	1.39009e-22	4.42176e-21
RASGRP3	5.08239	2.56572	94.9951	1.90853e-22	6.06155e-21
CCND2	2.5151	5.56055	94.2595	2.76754e-22	8.77632e-21
CHI3L2	-2.373	5.02708	94.145	2.93244e-22	9.285e-21
CCDC88C	4.70053	2.95575	93.6867	3.69634e-22	1.16858e-20
SERPINA1	5.50945	0.830292	93.6799	3.70901e-22	1.17024e-20
CCNF	2.00483	3.61971	93.6779	3.71289e-22	1.17024e-20
ST8SIA6-AS1	7.00368	0.176427	93.5885	3.88428e-22	1.2224e-20
CDC25A	2.89989	2.79858	93.2769	4.54677e-22	1.42871e-20
UBXN10	8.58481	0.0164501	93.0904	4.99602e-22	1.56749e-20
EMID1	4.7892	2.69186	92.9289	5.42063e-22	1.69813e-20
TNFSF10	1.98339	4.17833	92.8657	5.59671e-22	1.75064e-20
TNS1	1.82187	6.67869	92.7608	5.9012e-22	1.8431e-20
RPLP0P2	1.53672	4.61499	92.7285	5.99847e-22	1.87065e-20
S100A6	-1.49086	9.93333	92.5604	6.5301e-22	2.03338e-20
SDS	4.08477	0.873305	92.5429	6.58814e-22	2.04837e-20
PLXNC1	2.31803	4.83898	92.1828	7.9027e-22	2.4534e-20
AMHR2	8.49029	0.0234889	92.1135	8.18439e-22	2.53704e-20
ITGA10	-2.10053	6.81557	92.0564	8.42393e-22	2.60738e-20
PKHD1L1	8.56039	0.0059568	91.8096	9.54282e-22	2.94929e-20
COL11A1	3.36989	8.49599	91.6519	1.03346e-21	3.18924e-20
BST2	3.20568	3.19536	91.5075	1.11173e-21	3.42565e-20
CCNB1	1.93389	3.96843	91.3963	1.17596e-21	3.61817e-20
IRF4	8.52289	-0.0207766	91.1134	1.35668e-21	4.16803e-20
PECAM1	4.82219	4.66494	90.7365	1.64139e-21	5.03522e-20
MPL	5.14037	0.703566	90.6888	1.68146e-21	5.1505e-20
EPX	6.12257	1.70861	90.6204	1.74053e-21	5.32356e-20
ATXN2L	1.64725	5.15896	90.59	1.76756e-21	5.39822e-20
ENOX1	-2.13125	5.13538	90.5167	1.83421e-21	5.59352e-20
SYNGR2	2.23045	3.99085	90.4152	1.93076e-21	5.87929e-20
KLF1	5.33271	0.672021	90.3366	2.00901e-21	6.10856e-20
CA11	-2.5388	3.44715	90.29	2.05691e-21	6.24502e-20
SPINK2	8.3818	0.0157396	90.0412	2.33247e-21	7.07128e-20
MSH5	3.58549	1.20152	90.0373	2.33711e-21	7.07498e-20
E2F8	3.97729	1.63573	89.8464	2.57392e-21	7.78047e-20
GALNT14	3.25818	1.86212	89.7933	2.64386e-21	7.98023e-20
NRROS	2.48397	3.79148	89.5756	2.95136e-21	8.89539e-20
RGS1	8.44768	0.0263824	89.4721	3.10989e-21	9.35954e-20
IGF2BP3	1.91988	3.59053	89.4425	3.15682e-21	9.48698e-20
RUNX1	1.75739	6.40366	89.3822	3.25456e-21	9.7665e-20
CNIH3	-1.97851	6.29903	89.3136	3.36941e-21	1.00965e-19
EFNB2	1.93789	3.47864	88.9782	3.99177e-21	1.19441e-19
ARRB2	2.16509	4.2436	88.9589	4.03091e-21	1.20438e-19
SLC7A1	1.62041	6.1361	88.9124	4.12688e-21	1.23128e-19
TCF19	2.31974	3.316	88.7122	4.56635e-21	1.36043e-19
TRIM14	4.12419	2.43864	88.6936	4.60947e-21	1.3713e-19
SERPINE1	1.56361	8.90114	88.6891	4.6201e-21	1.37224e-19
SEPTIN6	1.55589	4.9716	88.6866	4.6259e-21	1.37224e-19
TLDC2	4.50029	0.813418	88.5696	4.90772e-21	1.45376e-19
TMEM156	8.3854	-0.0242386	88.5402	4.98125e-21	1.47342e-19
CLEC10A	6.01106	1.01325	88.4382	5.24485e-21	1.54918e-19
OLR1	8.46667	0.118234	88.2657	5.72285e-21	1.68796e-19
CCL4	8.69542	-0.0197956	88.1271	6.13804e-21	1.80784e-19
OSER1-DT	-2.00089	3.57146	88.0589	6.35353e-21	1.86864e-19
ID1	-2.79373	2.2725	87.9401	6.74654e-21	1.98141e-19
HCST	4.49931	1.28431	87.8375	7.10589e-21	2.08399e-19
AP005131.1	8.37967	-0.02349	87.7509	7.42393e-21	2.17418e-19
SVOPL	8.41003	-0.0741918	87.6183	7.93881e-21	2.32168e-19
MN1	2.59834	2.26224	87.5356	8.27762e-21	2.41735e-19
MT-ND1	2.30177	4.69326	87.5214	8.33733e-21	2.43135e-19
EZH2	1.9525	3.87878	87.5152	8.3635e-21	2.43555e-19
CHST13	6.27159	0.130882	87.489	8.47487e-21	2.46451e-19
HMGB2	2.18929	5.65356	87.3957	8.88446e-21	2.57999e-19
H2BC18	2.08747	5.5336	87.3916	8.90281e-21	2.58169e-19
FOXM1	3.72073	3.13856	86.6356	1.30479e-20	3.7784e-19
CLDN11	-2.70217	5.8369	86.3528	1.50532e-20	4.35299e-19
CTSF	-2.10991	7.17339	86.346	1.51056e-20	4.36204e-19
HNRNPA2B1	1.71476	7.41468	86.0721	1.73495e-20	5.00303e-19
CD14	3.1835	3.07253	86.0424	1.76117e-20	5.07159e-19
TRGC2	8.34233	0.0567292	85.8902	1.90206e-20	5.46968e-19
CHAF1A	1.9093	3.72693	85.6745	2.12136e-20	6.09183e-19
CASS4	3.45721	1.25497	85.5434	2.26673e-20	6.50027e-19
KLHL23	2.86754	2.3971	85.0646	2.88775e-20	8.2697e-19
PTGDR2	5.46764	1.08664	85.0573	2.89838e-20	8.28863e-19
AC091057.1	3.29155	1.40008	84.9806	3.01314e-20	8.60492e-19
TREML1	8.50306	-0.114308	84.7037	3.466e-20	9.88455e-19
FCER1G	7.0041	3.49669	84.6865	3.49623e-20	9.95703e-19
PTGR1	-2.07208	6.61057	84.6584	3.54635e-20	1.00859e-18
SKA1	2.93366	2.13035	84.5822	3.68563e-20	1.04676e-18
CMPK2	3.88929	2.40528	84.54	3.76519e-20	1.06789e-18
E2F1	2.78422	2.38266	84.2915	4.26941e-20	1.20924e-18
TRIM16	-1.61909	4.80816	84.2764	4.30227e-20	1.21688e-18
CENPU	3.58039	2.9591	84.2549	4.34926e-20	1.22849e-18
CLDN10	6.20186	0.532996	84.2321	4.39966e-20	1.24103e-18
S100A13	-1.74773	6.05816	84.0019	4.94295e-20	1.39238e-18
CTSW	5.86888	2.57462	83.8542	5.32636e-20	1.49834e-18
CD96	6.82401	-0.0350264	83.6265	5.97667e-20	1.67899e-18
TUBB1	3.40242	1.43062	83.5323	6.26837e-20	1.75855e-18
ABCB1	8.2528	-0.0673257	83.5141	6.32638e-20	1.77241e-18
MOB3B	6.13018	0.624905	83.3032	7.03862e-20	1.96929e-18
NAPSB	4.72826	0.528749	83.2211	7.33697e-20	2.04999e-18
KBTBD8	2.4954	2.28456	83.185	7.47231e-20	2.08499e-18
SLC17A9	1.91557	3.30657	83.0052	8.18394e-20	2.28047e-18
LYN	2.51023	4.89695	82.944	8.4412e-20	2.34899e-18
ST14	5.58897	0.309536	82.7848	9.14895e-20	2.54246e-18
AF305872.2	8.33202	-0.162435	82.7822	9.16103e-20	2.54246e-18
ARHGAP45	2.68983	4.34497	82.7671	9.23158e-20	2.55861e-18
THBS1	2.16337	11.4927	82.5758	1.01697e-19	2.8142e-18
CD86	7.1071	1.86803	82.5736	1.0181e-19	2.8142e-18
BCL2	1.86341	4.463	82.3287	1.15236e-19	3.18107e-18
WARS1	1.85558	7.04558	82.1517	1.26032e-19	3.47191e-18
MZB1	5.78781	0.129604	82.1505	1.26108e-19	3.47191e-18
PILRA	4.11413	1.05716	82.1275	1.27586e-19	3.50793e-18
ANKRD33B	3.24346	3.2571	82.1012	1.29297e-19	3.55027e-18
GINS1	3.20198	2.78986	82.0501	1.32682e-19	3.63839e-18
F2RL3	5.05111	0.492923	81.9892	1.36832e-19	3.7472e-18
PDK4	-2.60147	2.64831	81.9127	1.42234e-19	3.88999e-18
ZNF730	3.40905	1.40951	81.6937	1.58897e-19	4.33997e-18
SRSF1	1.40978	5.60615	81.6037	1.66305e-19	4.53631e-18
ARHGAP25	8.15397	3.55312	81.4764	1.77371e-19	4.83178e-18
RHOH	5.3479	1.94086	81.3972	1.84617e-19	5.02256e-18
OSGIN1	-1.90514	3.66825	81.2269	2.01232e-19	5.46738e-18
AURKA	2.58115	3.037	81.2206	2.01881e-19	5.47782e-18
TMEM132B	-2.06043	6.10341	81.0471	2.20406e-19	5.97262e-18
ME1	-1.33318	5.75483	80.9412	2.32534e-19	6.29302e-18
AP1S3	3.8765	0.600295	80.7911	2.50879e-19	6.78063e-18
AC138409.1	2.51943	1.5631	80.7831	2.51908e-19	6.79955e-18
AL136171.2	3.69105	1.01401	80.466	2.95748e-19	7.97247e-18
CLSPN	5.18751	3.75813	80.3947	3.06615e-19	8.25464e-18
FLI1	1.75479	4.92149	80.3898	3.07381e-19	8.26452e-18
DIAPH1	1.21468	6.11427	80.2459	3.306e-19	8.87727e-18
PLK4	4.35421	3.07768	80.0657	3.62161e-19	9.71213e-18
MAPK8IP1	-1.88787	3.52663	80.0288	3.68983e-19	9.88224e-18
FCGR1B	8.19374	-0.217375	80.0157	3.71438e-19	9.93513e-18
MRO	-3.37488	1.27525	79.9537	3.83288e-19	1.02388e-17
PANX2	-2.35879	2.02965	79.9482	3.84364e-19	1.02543e-17
CEACAM6	8.18305	-0.0351133	79.8849	3.96862e-19	1.05741e-17
LPL	8.40715	-0.234204	79.8708	3.99718e-19	1.06365e-17
ETS2	2.05117	3.87862	79.7736	4.19872e-19	1.11585e-17
TSPAN6	-1.38617	5.48538	79.1775	5.67734e-19	1.50686e-17
SLC37A1	4.2007	2.54938	79.1666	5.70882e-19	1.51328e-17
SLFN13	2.44641	2.62666	78.9215	6.46289e-19	1.71097e-17
TET3	1.9938	4.33721	78.9111	6.49677e-19	1.71774e-17
SAMHD1	1.44001	6.28664	78.7233	7.14496e-19	1.88671e-17
PALD1	2.97066	2.17403	78.7026	7.21996e-19	1.90408e-17
SKA3	2.62837	2.47008	78.5706	7.71896e-19	2.03309e-17
LEP	4.58519	1.62907	78.536	7.85516e-19	2.06633e-17
ZNF714	1.96098	3.73158	78.471	8.11807e-19	2.13277e-17
MXI1	-1.33341	6.05917	78.442	8.23825e-19	2.1616e-17
CACNB4	4.28666	1.31118	78.0244	1.01777e-18	2.66709e-17
TIMELESS	1.54538	4.15469	77.9499	1.05689e-18	2.76612e-17
ARID1A	1.83838	5.47433	77.9087	1.07915e-18	2.82079e-17
SLC6A6	-2.01011	7.48133	77.8451	1.11448e-18	2.90948e-17
VWF	2.15474	2.64254	77.7971	1.1419e-18	2.9773e-17
CARD10	-2.39425	3.30493	77.7369	1.17722e-18	3.0655e-17
S100Z	8.1299	-0.227962	77.7243	1.18476e-18	3.08126e-17
CCDC88B	2.8949	3.03584	77.721	1.1867e-18	3.08244e-17
ADGRE4P	8.15287	-0.180566	77.4791	1.34131e-18	3.47967e-17
SGCZ	-3.95595	0.177011	77.4737	1.345e-18	3.48487e-17
BCAT1	1.50162	8.58723	77.4367	1.37042e-18	3.54629e-17
ATP13A2	1.32513	4.90479	77.3756	1.41353e-18	3.65327e-17
AC090559.1	3.54448	1.1188	77.3713	1.41657e-18	3.65655e-17
EVPL	6.50903	0.309657	77.3551	1.42825e-18	3.68211e-17
DSC2	4.81014	1.29367	77.3256	1.44973e-18	3.73283e-17
DPP10	8.16512	-0.286442	77.3117	1.46e-18	3.75459e-17
TUBA1B	1.51795	7.04201	77.2806	1.48317e-18	3.80946e-17
TMEM26	-1.51506	3.82404	77.2352	1.51767e-18	3.89321e-17
STIL	1.79067	3.58739	77.0949	1.62937e-18	4.17458e-17
RAD51	4.08987	1.78514	77.0586	1.65963e-18	4.24684e-17
KIF4A	2.65283	2.95439	77.0377	1.67727e-18	4.28667e-17
LILRA5	8.22118	-0.278428	76.8419	1.85209e-18	4.72763e-17
CA8	8.13527	-0.237125	76.7362	1.95393e-18	4.98143e-17
TUSC3	-1.32771	7.43269	76.6008	2.09251e-18	5.32817e-17
ALDH1L2	1.86303	6.78232	76.5941	2.09969e-18	5.33988e-17
TMEM158	-3.19167	7.3049	76.5681	2.12746e-18	5.40385e-17
ITGA4	1.4085	6.78979	76.5344	2.16405e-18	5.49005e-17
EFNB3	-2.59721	2.59732	76.3301	2.4e-18	6.08118e-17
AUNIP	3.53804	1.20806	76.2633	2.4825e-18	6.28253e-17
AL136320.1	6.63858	-0.101094	76.1109	2.68175e-18	6.77847e-17
PLCH1	3.60277	0.569387	76.0904	2.70968e-18	6.8407e-17
CNTRL	2.41152	5.28207	75.947	2.91382e-18	7.34709e-17
COL5A1	1.34501	10.0231	75.8878	3.00255e-18	7.56161e-17
CREG1	-1.21852	7.54047	75.8695	3.03052e-18	7.62276e-17
MS4A14	8.12129	-0.193355	75.7535	3.21384e-18	8.07405e-17
GRK2	1.40033	5.92757	75.5406	3.57971e-18	8.9823e-17
PSAT1	3.04832	6.48152	75.3577	3.92713e-18	9.84211e-17
HNRNPM	1.40723	5.92475	75.1626	4.33506e-18	1.08513e-16
PDGFRA	-1.91053	9.15879	75.0653	4.55398e-18	1.13855e-16
SLC22A15	1.54051	4.22208	74.9991	4.70926e-18	1.17595e-16
HS6ST1	1.61661	5.2384	74.9283	4.88119e-18	1.21741e-16
P2RY13	8.03365	-0.268147	74.8434	5.09561e-18	1.26936e-16
FAIM2	-2.57693	3.64596	74.8293	5.13227e-18	1.27695e-16
LGALS3	-1.41078	8.03221	74.7565	5.3251e-18	1.32334e-16
GPR132	4.74306	1.12934	74.7258	5.40845e-18	1.34244e-16
LPXN	1.45992	4.29179	74.6105	5.73388e-18	1.42151e-16
GP1BA	2.76136	1.30375	74.4512	6.21549e-18	1.53906e-16
SPTA1	5.31572	2.34659	74.4442	6.23776e-18	1.54273e-16
CRACD	2.5888	2.6347	74.4067	6.35723e-18	1.57039e-16
TRIP13	2.52913	2.28755	74.3658	6.49051e-18	1.60141e-16
FAM225B	-2.0329	2.77675	74.2986	6.71527e-18	1.65489e-16
IL5RA	4.89601	0.421432	74.2328	6.94254e-18	1.70886e-16
ADH5	-1.28699	8.43044	74.1501	7.23975e-18	1.77989e-16
DHFR2	-1.28591	4.73991	74.1243	7.33503e-18	1.80118e-16
CHST8	8.08802	-0.353876	73.9083	8.18328e-18	2.00709e-16
SKP2	1.56225	4.49145	73.849	8.43271e-18	2.06581e-16
SLCO4A1	3.44526	1.34549	73.8415	8.4647e-18	2.0712e-16
STK26	1.42783	4.70276	73.8172	8.56985e-18	2.09445e-16
SGO2	2.81761	3.24914	73.8125	8.5899e-18	2.09687e-16
DDX12P	4.41688	1.27149	73.7322	8.94693e-18	2.18145e-16
AC108134.3	8.04461	-0.313314	73.709	9.05246e-18	2.20458e-16
IKZF2	2.35759	4.44204	73.6628	9.26696e-18	2.25416e-16
H4C9	1.63446	4.01163	73.6326	9.40961e-18	2.28617e-16
ZNF804A	4.71333	0.217443	73.6078	9.52856e-18	2.31235e-16
SLC1A4	1.98255	5.45091	73.6026	9.55405e-18	2.31582e-16
SLC28A3	3.31634	1.54108	73.5875	9.6272e-18	2.33082e-16
CHTF18	2.31594	2.79225	73.5679	9.72327e-18	2.35133e-16
H2BU1	2.6121	1.73476	73.5362	9.88063e-18	2.38659e-16
CENPK	2.78664	2.35689	73.5317	9.90337e-18	2.38929e-16
TFCP2L1	8.0631	-0.358961	73.4122	1.05216e-17	2.53549e-16
BLVRB	-1.54325	5.75395	73.2869	1.12108e-17	2.69842e-16
PLPP2	-3.47548	3.87775	73.1456	1.20431e-17	2.89538e-16
CARMIL2	4.47338	1.27545	73.1137	1.22391e-17	2.93908e-16
H2AC11	1.97067	5.17595	72.8904	1.37053e-17	3.28736e-16
LILRA1	8.04188	-0.352401	72.8451	1.40233e-17	3.35973e-16
CD226	4.32829	1.47843	72.8077	1.42921e-17	3.42018e-16
CD2	8.02034	-0.381011	72.5526	1.62636e-17	3.88748e-16
LAMA3	-1.94961	6.52651	72.4402	1.72167e-17	4.11053e-16
GP6	6.60378	-0.189763	72.4111	1.74729e-17	4.16688e-16
CALB2	-1.72319	4.35841	72.3962	1.76053e-17	4.19364e-16
B3GALT2	3.29219	1.84529	72.1767	1.96768e-17	4.68168e-16
AC004847.1	8.02202	-0.335516	72.083	2.06331e-17	4.90356e-16
MFSD6	1.98403	4.10482	72.0743	2.07245e-17	4.91962e-16
NLRP10	3.42376	3.37107	72.0124	2.13846e-17	5.0705e-16
INCENP	1.74456	4.23295	71.9615	2.19442e-17	5.19402e-16
AL161891.1	4.58857	0.452365	71.9604	2.19558e-17	5.19402e-16
EXOC6	2.3	3.32552	71.9349	2.22415e-17	5.2556e-16
EMP1	-1.56723	8.28536	71.8661	2.30312e-17	5.436e-16
ACOT11	2.44981	1.90498	71.8058	2.37448e-17	5.59803e-16
NOTCH1	1.66719	4.91037	71.8008	2.38056e-17	5.60597e-16
DTNA	-1.54938	4.49599	71.7256	2.47299e-17	5.81701e-16
SNHG3	1.35095	4.91726	71.6979	2.50795e-17	5.89254e-16
GBP5	3.65884	1.20988	71.6669	2.54773e-17	5.97922e-16
HTRA1	-1.81111	10.1932	71.5111	2.75704e-17	6.46309e-16
SMIM10L2A	-4.04688	1.11339	71.4364	2.86344e-17	6.70492e-16
HASPIN	3.2646	1.61497	71.2557	3.138e-17	7.3395e-16
GASK1B	1.30952	7.50123	71.2024	3.22395e-17	7.53203e-16
SPIN4	2.51948	3.18331	71.105	3.3871e-17	7.90425e-16
PRAG1	1.59531	3.49048	70.9345	3.69291e-17	8.60818e-16
ACSL5	2.2914	3.11657	70.8657	3.8239e-17	8.90347e-16
ACP5	3.61073	1.03239	70.7836	3.98645e-17	9.27151e-16
NTM	1.91841	5.61838	70.706	4.14621e-17	9.63226e-16
HSD11B1	-3.59004	4.97154	70.649	4.26791e-17	9.90385e-16
TYMS	1.975	2.8563	70.5496	4.48838e-17	1.04038e-15
CYS1	-3.63415	2.16145	70.5194	4.55765e-17	1.05525e-15
CIP2A	1.94529	3.4917	70.4771	4.65632e-17	1.07689e-15
C1QTNF4	3.79632	1.21693	70.4256	4.77964e-17	1.10418e-15
MT-ATP6	1.67264	5.48108	70.3566	4.94968e-17	1.14218e-15
GEN1	2.44454	3.72513	70.2881	5.12469e-17	1.18125e-15
ZNF431	1.62125	4.06068	70.2481	5.22944e-17	1.2031e-15
GSE1	1.52867	5.37141	70.2475	5.23111e-17	1.2031e-15
KLRG1	2.71147	1.73674	70.0702	5.72305e-17	1.31478e-15
MRPL14	-1.63476	5.08159	69.9139	6.19508e-17	1.42164e-15
FAM111B	4.81027	2.24803	69.8207	6.49477e-17	1.48876e-15
EAF2	3.14985	2.08795	69.8081	6.53628e-17	1.49661e-15
PRDX1	-1.33771	7.95728	69.6675	7.01916e-17	1.6054e-15
AC109925.2	6.40628	-0.194966	69.6418	7.11139e-17	1.6247e-15
GEM	-1.93242	6.64309	69.5539	7.4354e-17	1.69685e-15
AKAP5	3.26263	1.39322	69.4706	7.7564e-17	1.76815e-15
NPR3	1.87524	5.39002	69.4401	7.87728e-17	1.79373e-15
P2RX6	-1.85181	3.28716	69.3454	8.26471e-17	1.87988e-15
KNTC1	1.7476	4.81892	69.2898	8.50096e-17	1.93149e-15
AC099489.1	4.69974	0.779127	69.2651	8.60811e-17	1.95369e-15
TFR2	5.62934	1.62625	69.2463	8.69022e-17	1.97016e-15
H2BC9	4.28694	4.80082	69.1871	8.9554e-17	2.02806e-15
ITGB3	1.25924	5.26693	69.1508	9.12164e-17	2.06345e-15
NEURL1B	3.77141	1.04304	69.0831	9.43994e-17	2.13312e-15
NTAN1	-1.19343	5.5296	69.0231	9.73165e-17	2.19663e-15
TERT	7.91632	-0.454189	68.9813	9.94017e-17	2.24125e-15
HLA-DMA	1.51014	3.90961	68.9394	1.01536e-16	2.28687e-15
PACSIN3	-1.43102	4.21564	68.9185	1.02616e-16	2.3087e-15
DNMT1	1.21677	5.9573	68.8116	1.08331e-16	2.43462e-15
VLDLR	1.61181	3.94278	68.7545	1.11516e-16	2.50347e-15
FUS	1.75361	5.01425	68.6898	1.15236e-16	2.5842e-15
CDC6	1.978	3.49596	68.6847	1.15533e-16	2.58804e-15
ITGB7	3.5062	0.733524	68.6819	1.157e-16	2.58898e-15
CIT	2.86971	3.92261	68.6516	1.17492e-16	2.62623e-15
CDC25C	4.16663	0.962426	68.5758	1.22092e-16	2.72611e-15
PM20D2	1.93842	3.57853	68.5499	1.2371e-16	2.75924e-15
KRT16	4.92399	0.362187	68.5409	1.24274e-16	2.76884e-15
SPC24	3.16991	2.62309	68.5246	1.25303e-16	2.78876e-15
FGD5	5.91233	0.0574422	68.4923	1.27375e-16	2.82988e-15
RASGRP1	3.06654	1.13922	68.4915	1.27424e-16	2.82988e-15
MT-TY	3.13152	2.41854	68.3871	1.34352e-16	2.98055e-15
ADAM8	2.37523	2.38699	68.3209	1.38942e-16	3.07907e-15
CCL24	7.99395	-0.417361	68.2964	1.40675e-16	3.11414e-15
MBNL3	1.93759	4.53484	68.1258	1.53389e-16	3.39194e-15
TIMP4	-1.97425	2.75779	68.0407	1.60155e-16	3.53777e-15
ZNF711	1.88127	2.6183	67.9574	1.6707e-16	3.6866e-15
PARD3	-1.10303	6.20855	67.7896	1.81905e-16	4.00968e-15
CCN1	1.85395	6.61704	67.7134	1.89078e-16	4.16334e-15
EPS8	-1.19026	6.91005	67.7109	1.89313e-16	4.16408e-15
SHC2	-2.68054	1.96076	67.5487	2.05549e-16	4.5164e-15
NT5E	-1.54416	8.56022	67.5328	2.0721e-16	4.54806e-15
ACSF2	-1.45653	5.97025	67.5062	2.10021e-16	4.60488e-15
HHEX	2.74844	2.66661	67.4524	2.15833e-16	4.72729e-15
KITLG	-1.25706	6.55093	67.4428	2.16889e-16	4.7454e-15
SATB1-AS1	4.40448	0.460701	67.3518	2.27131e-16	4.96423e-15
ATAD2	1.41273	5.25741	67.3436	2.2808e-16	4.97971e-15
H4C1	2.15811	3.6473	67.2222	2.42572e-16	5.29052e-15
LBP	3.76264	3.78336	67.2026	2.44994e-16	5.33773e-15
CDCA2	2.19148	2.91672	67.1964	2.45764e-16	5.34885e-15
HNRNPA3	1.45484	6.00668	67.1703	2.4904e-16	5.41446e-15
AC246787.2	7.92112	-0.512684	67.0407	2.65956e-16	5.77616e-15
CNR2	7.87605	-0.46791	67.0115	2.69927e-16	5.85626e-15
TNFSF13B	2.9204	2.89195	66.9974	2.71871e-16	5.89225e-15
ANP32B	1.4404	4.69523	66.9933	2.72427e-16	5.89813e-15
MYEF2	1.99957	3.04192	66.9683	2.75902e-16	5.9671e-15
NCAPG2	2.18484	4.03802	66.902	2.85339e-16	6.16475e-15
MYCT1	3.75114	0.512652	66.8672	2.90421e-16	6.268e-15
MT-ND2	1.75802	4.12411	66.8395	2.94531e-16	6.35008e-15
SNX10	3.11024	2.44335	66.7395	3.09868e-16	6.67379e-15
RFC3	1.94617	3.02191	66.6048	3.31776e-16	7.13819e-15
KIF20B	2.46911	4.4635	66.3239	3.82592e-16	8.22295e-15
TM4SF1	-2.02743	7.75224	66.282	3.90811e-16	8.39087e-15
GMIP	1.51688	3.58349	66.1992	4.07575e-16	8.74173e-15
PLTP	-2.08313	7.52614	66.1921	4.09057e-16	8.76441e-15
MIR1244-2	2.90504	0.905111	65.977	4.56205e-16	9.7645e-15
ATP2A2	1.43325	7.19385	65.6949	5.26432e-16	1.1256e-14
LDB2	-1.41646	4.25206	65.6763	5.31403e-16	1.13505e-14
ZFP36L2	1.4457	5.1867	65.56	5.63717e-16	1.20283e-14
ATG16L2	1.38625	4.28679	65.5564	5.64752e-16	1.20379e-14
GPRASP2	-1.31298	4.78696	65.5159	5.76476e-16	1.22752e-14
FBXO2	-3.91164	3.00758	65.4936	5.83041e-16	1.24022e-14
PRDX4	-1.14694	7.16319	65.4903	5.84005e-16	1.241e-14
PARP15	3.31239	1.81829	65.4855	5.85418e-16	1.24272e-14
ASGR2	5.02979	0.814113	65.0745	7.21185e-16	1.52936e-14
CTSS	2.44378	4.82384	65.0527	7.29214e-16	1.5448e-14
RNF138	1.46787	4.05244	64.9375	7.73122e-16	1.63614e-14
CCDC141	5.78195	0.211517	64.926	7.77655e-16	1.64405e-14
ICAM1	2.13908	5.1155	64.9154	7.81851e-16	1.65123e-14
RN7SL471P	2.72653	2.36874	64.8106	8.24524e-16	1.73958e-14
AKNA	2.01231	5.10769	64.7667	8.43111e-16	1.77698e-14
SH3PXD2A	1.26523	7.43607	64.5837	9.25187e-16	1.94798e-14
INHBA	1.83176	7.60086	64.5522	9.40102e-16	1.97737e-14
TCTEX1D1	3.49031	1.41469	64.5465	9.42824e-16	1.98108e-14
SNORD3A	-2.09695	7.20259	64.5375	9.47108e-16	1.98806e-14
MYL9	2.24059	7.57596	64.4041	1.01346e-15	2.12518e-14
STX11	4.33064	1.15854	64.3922	1.01962e-15	2.13594e-14
NAIP	4.08521	1.94225	64.3437	1.04502e-15	2.18693e-14
ADM2	3.51551	3.27702	64.333	1.05072e-15	2.19663e-14
C14orf132	-1.26572	6.44188	64.156	1.14947e-15	2.40064e-14
AC092652.1	7.79912	-0.526089	64.1281	1.16588e-15	2.43247e-14
BATF	5.89631	1.39701	64.095	1.18564e-15	2.4712e-14
SIGLEC1	8.08074	-0.519347	64.0529	1.21122e-15	2.52196e-14
WSCD2	7.81059	-0.586644	63.9806	1.25651e-15	2.61364e-14
ZDHHC21	1.58358	4.30147	63.9435	1.28038e-15	2.66062e-14
CBR1	-1.66677	5.56399	63.7587	1.40628e-15	2.9193e-14
RND3	-1.56515	9.72812	63.6918	1.45486e-15	3.01712e-14
SLC12A7	1.65134	2.86457	63.631	1.50052e-15	3.10868e-14
DCP2	1.32615	6.14125	63.6232	1.50644e-15	3.11784e-14
KCNA3	7.71231	-0.498119	63.6124	1.5147e-15	3.13179e-14
SNX9	-1.42387	8.02122	63.5295	1.57981e-15	3.26315e-14
CMTM5	4.93088	0.453598	63.5056	1.59909e-15	3.29968e-14
ZNF425	-1.65374	2.92607	63.4403	1.65304e-15	3.4076e-14
HDAC9	1.46222	4.26365	63.3334	1.74522e-15	3.59404e-14
ADGRG3	7.76583	-0.57864	63.3129	1.76348e-15	3.62803e-14
CXCL2	2.66839	0.927767	63.308	1.76788e-15	3.63348e-14
RFX7	1.4132	5.00118	63.3035	1.77186e-15	3.63804e-14
LINC01133	2.32008	2.41636	63.2271	1.84194e-15	3.77529e-14
KIF21B	5.09825	2.85976	63.2267	1.84236e-15	3.77529e-14
ARRDC4	1.65606	4.70241	63.2078	1.86008e-15	3.80783e-14
NDRG4	-2.06443	4.24625	63.1233	1.94164e-15	3.97085e-14
MT-CYB	1.35946	6.38878	63.1019	1.96288e-15	4.01032e-14
CARD6	-1.17646	5.19944	63.0903	1.97446e-15	4.03001e-14
PLD4	5.23855	2.05091	62.927	2.14516e-15	4.37409e-14
STEAP4	4.41776	1.74781	62.8861	2.19017e-15	4.46147e-14
CCRL2	4.10302	1.1503	62.8315	2.25172e-15	4.58234e-14
PXYLP1	-1.39382	3.68257	62.8112	2.27504e-15	4.62524e-14
TMEM170B	1.54364	4.56037	62.6922	2.41672e-15	4.90845e-14
UHRF1BP1	1.21628	5.16148	62.4722	2.7023e-15	5.48309e-14
CNIH3-AS2	-2.35845	2.08733	62.4442	2.74098e-15	5.55613e-14
DUSP5	-1.27745	4.5016	62.4223	2.77168e-15	5.61286e-14
KIF22	1.64791	3.90709	62.4169	2.77933e-15	5.62284e-14
PLIN2	-1.53559	8.09466	62.3949	2.81049e-15	5.68032e-14
FUT7	7.69233	-0.5601	62.354	2.86943e-15	5.79378e-14
CUL7	-1.29808	6.44413	62.3486	2.87738e-15	5.80417e-14
ANP32E	1.29057	5.53414	62.2782	2.98207e-15	6.00949e-14
PNMA6A	-2.30793	1.3397	62.2578	3.01311e-15	6.06612e-14
SMC4	1.41932	5.98168	62.2163	3.07734e-15	6.1894e-14
GBP4	3.08196	1.23043	61.8364	3.73215e-15	7.49912e-14
AL031595.1	7.79644	-0.603001	61.8227	3.7582e-15	7.54414e-14
P2RY1	1.97589	3.41197	61.8175	3.76803e-15	7.55653e-14
CPT1C	-1.88793	4.15926	61.7745	3.85126e-15	7.71595e-14
NMRAL2P	-1.9128	2.31979	61.6254	4.15422e-15	8.31487e-14
RNF157	-2.5213	1.56505	61.5959	4.21685e-15	8.43207e-14
PDE7A	1.45593	4.83138	61.5004	4.42648e-15	8.84271e-14
EXTL1	2.78299	3.4851	61.4743	4.48551e-15	8.95197e-14
MPIG6B	4.01791	0.985696	61.4382	4.56853e-15	9.10886e-14
GCNT4	2.13548	2.31978	61.346	4.78775e-15	9.53675e-14
CLSTN2	1.28443	7.12274	61.2996	4.90176e-15	9.75446e-14
HIVEP3	1.78569	2.84875	61.2426	5.04577e-15	1.00314e-13
MAP3K8	2.07631	3.43515	61.1798	5.20942e-15	1.03468e-13
ITGA6	2.80295	5.00589	61.1685	5.23944e-15	1.03964e-13
LINC00426	5.64007	-0.311495	61.1249	5.35672e-15	1.06189e-13
ZNF366	7.83779	-0.684215	61.0197	5.65057e-15	1.11907e-13
ELN	2.62367	4.12552	60.8755	6.07994e-15	1.20296e-13
AC002464.1	7.70945	-0.586377	60.8398	6.19135e-15	1.22383e-13
PEG10	-2.13081	4.8807	60.7386	6.51808e-15	1.28718e-13
AC011447.7	4.95846	0.0136954	60.6578	6.79106e-15	1.33981e-13
GALNT3	2.13444	2.99921	60.6327	6.87818e-15	1.3557e-13
SULT1B1	7.66923	-0.608295	60.5939	7.01507e-15	1.38137e-13
PCDH18	-1.45814	8.27561	60.5828	7.05468e-15	1.38784e-13
SPC25	4.80557	1.12921	60.5788	7.06904e-15	1.38935e-13
IL18	6.7444	1.47472	60.5713	7.09596e-15	1.39332e-13
SPR	-1.62985	4.6589	60.5607	7.13458e-15	1.39957e-13
PTGFR	-1.70388	7.20367	60.4395	7.58756e-15	1.48702e-13
GBGT1	2.43288	2.27466	60.428	7.63207e-15	1.49432e-13
MIR31HG	-1.34417	4.31806	60.4164	7.67707e-15	1.50171e-13
DYSF	2.5398	2.1726	60.3826	7.80995e-15	1.52554e-13
SLC6A15	-1.40795	5.11484	60.3817	7.81363e-15	1.52554e-13
MTHFD2	1.76181	6.67055	60.3735	7.84615e-15	1.53044e-13
ALDH3A1	-3.34636	0.294853	60.3484	7.94677e-15	1.54861e-13
PDE1B	3.93302	0.12963	60.1949	8.59126e-15	1.67263e-13
ANLN	1.54251	4.2407	60.1813	8.65114e-15	1.6827e-13
TMEM155	-3.5254	2.05297	60.1302	8.87838e-15	1.72528e-13
AL390728.4	1.52849	3.93682	60.0534	9.23195e-15	1.7923e-13
LOXL3	-1.24257	5.75769	59.9988	9.49138e-15	1.84094e-13
SAT2	-1.3101	5.57925	59.9527	9.71668e-15	1.88287e-13
MYB-AS1	7.63686	-0.582884	59.9312	9.82324e-15	1.90173e-13
HLA-DRB1	9.26206	5.11835	59.9054	9.95303e-15	1.92506e-13
MMS22L	1.66709	4.28744	59.9024	9.96788e-15	1.92613e-13
C14orf119	-1.12758	6.15787	59.7876	1.05665e-14	2.0399e-13
RGS17	-1.40967	3.64901	59.782	1.05966e-14	2.0438e-13
FADS1	-1.46472	10.1782	59.7567	1.07337e-14	2.06832e-13
ABI3	5.15246	0.473466	59.7171	1.09522e-14	2.10845e-13
CXCL13	7.9471	-0.561624	59.6665	1.12375e-14	2.16137e-13
TRA2A	1.66271	4.75732	59.639	1.13954e-14	2.1897e-13
ZNF32	-1.27222	4.55501	59.5348	1.20153e-14	2.30667e-13
SLC29A2	2.40162	1.56526	59.4862	1.23154e-14	2.3621e-13
RTKN2	3.55593	2.95341	59.4154	1.27663e-14	2.44631e-13
ZNF66	3.14031	1.49408	59.3621	1.31171e-14	2.5112e-13
SLC38A1	1.27814	7.36051	59.3338	1.33073e-14	2.54526e-13
LLGL2	4.08552	0.812606	59.2737	1.372e-14	2.62177e-13
TDRD6	3.40353	1.35739	59.2717	1.37339e-14	2.622e-13
BMERB1	-1.48361	5.28013	59.2372	1.3977e-14	2.66594e-13
CHST1	-2.49576	2.05767	59.1458	1.46414e-14	2.79009e-13
GPR171	7.61317	-0.661678	59.1018	1.49725e-14	2.85057e-13
CAMK2N1	-2.09272	3.61596	59.0923	1.50445e-14	2.86164e-13
AC112777.1	7.62255	-0.668731	59.0677	1.52339e-14	2.89499e-13
ART5	-4.60204	-0.855037	59.0521	1.53555e-14	2.91542e-13
AC026124.1	3.11921	0.36311	59.0286	1.55399e-14	2.94773e-13
CEP152	1.96379	3.66091	58.909	1.65137e-14	3.12957e-13
HLA-DPB1	3.22362	4.61489	58.8655	1.68831e-14	3.19665e-13
PPL	-2.50743	6.66998	58.7667	1.77521e-14	3.35813e-13
LIMS2	2.07116	1.946	58.7504	1.78996e-14	3.38293e-13
IGFBPL1	5.25565	-0.267453	58.6638	1.87049e-14	3.53189e-13
LINC00342	2.13406	3.66083	58.6376	1.8956e-14	3.57604e-13
CENPO	1.69717	2.98666	58.6126	1.91979e-14	3.61838e-13
REL	1.44862	3.69009	58.5773	1.9546e-14	3.68063e-13
GFRA1	-1.80421	6.90645	58.5506	1.98127e-14	3.72746e-13
IL10	5.13975	-0.376707	58.532	2.00013e-14	3.75951e-13
COL12A1	1.69759	10.928	58.5144	2.01812e-14	3.78989e-13
MLPH	-1.5341	3.922	58.2881	2.26404e-14	4.24785e-13
CCL22	6.84314	-0.215471	58.2764	2.27763e-14	4.26948e-13
FAM122B	1.80665	3.20382	58.2727	2.28184e-14	4.27349e-13
SPIB	7.59043	-0.698782	58.2618	2.29462e-14	4.29354e-13
KIF24	2.20437	2.28093	58.1803	2.39161e-14	4.47097e-13
CLDN23	-2.01589	3.3324	58.1309	2.45244e-14	4.58055e-13
C9orf139	2.91774	0.727765	58.1287	2.45519e-14	4.58155e-13
AC010615.2	5.24791	0.426354	57.9676	2.66475e-14	4.96812e-13
LINC02232	7.66494	-0.735032	57.8707	2.79932e-14	5.21431e-13
ERCC6L	4.70769	1.6373	57.8218	2.86972e-14	5.34062e-13
ITGB5	-1.47854	9.67201	57.7636	2.95592e-14	5.49609e-13
TNFSF8	7.60465	-0.681411	57.7334	3.0016e-14	5.57602e-13
AC096667.1	7.66249	-0.669252	57.7297	3.00721e-14	5.58142e-13
RASSF3	1.22841	4.28064	57.68	3.08421e-14	5.71921e-13
HS3ST2	4.69473	0.110558	57.658	3.11892e-14	5.77839e-13
C15orf39	1.83339	4.01625	57.6353	3.15505e-14	5.8401e-13
TTN	1.49895	5.12289	57.6293	3.16483e-14	5.85296e-13
RMI2	3.01326	1.68361	57.6032	3.20704e-14	5.92572e-13
RND2	-3.08721	1.52429	57.5838	3.23888e-14	5.97921e-13
AC037198.1	2.01298	2.27694	57.5647	3.27036e-14	6.03194e-13
DACT1	1.3069	5.90143	57.5101	3.36248e-14	6.19632e-13
SOD1	-1.06855	7.20982	57.4418	3.48123e-14	6.40943e-13
MTFR2	4.52701	0.574018	57.359	3.631e-14	6.67923e-13
AC132216.1	7.58676	-0.593093	57.2204	3.89604e-14	7.1604e-13
FAM162A	-1.17765	5.24872	57.1669	4.0035e-14	7.35136e-13
CLECL1	7.57671	-0.73887	57.1274	4.08483e-14	7.49405e-13
HMGCL	-1.14847	5.65565	57.1213	4.09752e-14	7.51066e-13
REC8	2.09452	2.28704	57.1051	4.13132e-14	7.56591e-13
PARP3	-1.49248	5.09615	57.083	4.17793e-14	7.6445e-13
PAG1	1.2234	5.93349	57.0165	4.32171e-14	7.90059e-13
PIK3R1	1.36805	5.76768	56.9761	4.41134e-14	8.05733e-13
TUBB4B	1.25962	6.17616	56.8952	4.59661e-14	8.38831e-13
ABO	7.6401	-0.753623	56.833	4.7445e-14	8.65055e-13
TTC24	6.09386	-0.584195	56.8243	4.76553e-14	8.68123e-13
MT-ND4L	2.08149	4.13263	56.8123	4.79453e-14	8.72638e-13
SIGLEC8	7.67249	-0.787266	56.6785	5.13219e-14	9.33274e-13
BRIP1	2.62223	3.19773	56.6147	5.30131e-14	9.63181e-13
LMO4	0.999608	6.90769	56.468	5.7119e-14	1.03687e-12
SVIL	-1.35091	7.6691	56.3755	5.98729e-14	1.08591e-12
MKX	2.23076	3.30277	56.3558	6.04756e-14	1.09588e-12
ARHGAP15-AS1	7.69987	-0.734039	56.3467	6.07541e-14	1.09996e-12
UBC	-1.1116	10.2278	56.3396	6.09763e-14	1.10302e-12
ADAMDEC1	5.48925	1.60778	56.3089	6.19348e-14	1.11937e-12
AL365361.1	7.61112	-0.73972	56.3035	6.21042e-14	1.12122e-12
IGFBP3	2.85546	9.1458	56.3022	6.21452e-14	1.12122e-12
SMIM20	-1.2128	4.75506	56.2968	6.2316e-14	1.12332e-12
KCNK15	-1.64422	4.39568	56.2932	6.24304e-14	1.1244e-12
SELENOP	-2.06286	1.87819	56.2866	6.26402e-14	1.1272e-12
SYTL1	3.69957	1.96628	56.2768	6.29526e-14	1.13183e-12
ATP1B1	1.96419	3.68986	56.261	6.34629e-14	1.14002e-12
CSDC2	-1.552	3.20937	56.2023	6.53841e-14	1.17351e-12
FUT1	7.64925	-0.789627	56.1381	6.75544e-14	1.21141e-12
KANK4	4.33575	0.435775	56.1336	6.77108e-14	1.21316e-12
HNRNPH1	1.47858	7.59721	56.0933	6.91122e-14	1.2372e-12
RAB34	-1.31811	7.06089	56.0735	6.98132e-14	1.24867e-12
KNDC1	-4.37025	0.0370624	56.0546	7.04843e-14	1.25958e-12
PDE6B	3.47307	0.714748	56.0501	7.06482e-14	1.26142e-12
ZEB2	1.43351	7.20901	56.0244	7.15778e-14	1.27691e-12
DUSP27	7.51671	-0.74758	55.8241	7.9254e-14	1.41263e-12
AC119396.1	3.9457	0.51254	55.6569	8.62876e-14	1.53668e-12
TRPC6	5.27912	0.522768	55.631	8.74351e-14	1.55577e-12
ZNF107	2.25516	3.12423	55.6062	8.85445e-14	1.57416e-12
MEF2C-AS2	7.64536	-0.788812	55.602	8.87327e-14	1.57615e-12
C21orf58	2.47033	2.50671	55.5155	9.27249e-14	1.64565e-12
TRIB2	-1.32822	6.39242	55.4885	9.40093e-14	1.66701e-12
TNFSF14	7.58785	-0.74458	55.4512	9.58074e-14	1.69744e-12
PCSK6	2.56913	0.674591	55.3496	1.00892e-13	1.786e-12
STMN1	2.11495	6.03047	55.2686	1.05134e-13	1.8595e-12
P2RY10	7.52748	-0.734649	55.2642	1.05369e-13	1.86206e-12
B4GALNT4	-1.9838	2.77368	55.1804	1.09961e-13	1.94155e-12
TREM2	4.89158	0.0752451	55.178	1.10092e-13	1.94221e-12
MYL6B	-1.28621	5.74915	55.1567	1.11296e-13	1.96178e-12
ANXA8	7.66262	-0.803319	55.1435	1.12042e-13	1.97324e-12
ETNK1	1.03702	6.13334	55.1241	1.13155e-13	1.99115e-12
DUSP6	-1.90391	6.40762	55.1223	1.1326e-13	1.9913e-12
MPV17L	3.23163	1.14115	55.1104	1.13946e-13	2.00166e-12
RCC2	1.07087	6.99736	55.0575	1.17052e-13	2.05447e-12
EFNB1	-1.4214	5.83186	55.0255	1.18977e-13	2.08649e-12
PCED1B-AS1	7.50447	-0.7896	55.0019	1.20415e-13	2.10992e-12
NASP	1.51862	5.57884	54.9461	1.23881e-13	2.16881e-12
ALDH1A3	-1.75959	3.13847	54.9299	1.24909e-13	2.18495e-12
Z97192.3	7.5305	-0.77596	54.893	1.27273e-13	2.22443e-12
LINC02805	7.44712	-0.739171	54.7895	1.34157e-13	2.34276e-12
TUB	-1.15216	4.84912	54.705	1.40047e-13	2.44356e-12
FANCM	1.65742	3.1552	54.6705	1.42528e-13	2.48475e-12
LINC00324	-1.92999	1.42791	54.6355	1.45094e-13	2.52735e-12
CDCA3	1.8104	2.17062	54.5089	1.54747e-13	2.69322e-12
LAMA4	-1.07085	9.13964	54.4285	1.61209e-13	2.80332e-12
GLCE	-1.14824	5.48767	54.4183	1.62048e-13	2.81554e-12
MLXIP	1.42145	4.99026	54.3948	1.63996e-13	2.847e-12
PKP2	4.8936	-0.350544	54.3585	1.67054e-13	2.89766e-12
DBF4B	2.19688	1.79218	54.2135	1.79848e-13	3.11697e-12
XK	4.61606	0.745008	54.1641	1.84426e-13	3.19363e-12
MIR3142HG	6.13894	-0.658849	54.1226	1.88365e-13	3.25911e-12
MOB1B	1.19224	5.59049	54.1036	1.90197e-13	3.28805e-12
ADAP1	3.89087	0.288673	54.024	1.98053e-13	3.42101e-12
VWDE	3.26786	0.975012	54.0188	1.98584e-13	3.42732e-12
IRAK3	2.58687	4.70553	54.0055	1.99934e-13	3.44773e-12
SLC25A40	1.31639	3.86019	53.894	2.11601e-13	3.64589e-12
MAS1LP1	7.54464	-0.828331	53.8488	2.16523e-13	3.72758e-12
MPP1	1.40619	4.86431	53.807	2.2118e-13	3.80458e-12
GVINP1	3.14464	0.973545	53.7798	2.24267e-13	3.85449e-12
TGFBR3	-1.16213	5.12686	53.7465	2.28105e-13	3.91719e-12
TAGLN	3.0233	8.09089	53.7387	2.29013e-13	3.92952e-12
HNRNPD	1.2712	5.09774	53.7271	2.30363e-13	3.94941e-12
PDE6G	3.80131	-0.249554	53.7044	2.33043e-13	3.99205e-12
TFB1M	-1.29932	4.19811	53.613	2.44141e-13	4.1787e-12
MCM6	1.56037	5.44134	53.6042	2.45229e-13	4.19385e-12
FAM72B	4.55265	0.205095	53.5775	2.48591e-13	4.24782e-12
ZFC3H1	1.18556	5.48594	53.5699	2.49559e-13	4.26084e-12
HOOK1	7.55399	-0.805911	53.5177	2.56272e-13	4.37184e-12
PIGR	7.48343	-0.738503	53.4144	2.70114e-13	4.60418e-12
TMCO4	-1.64802	3.85236	53.3797	2.74928e-13	4.68237e-12
THSD4	1.63202	5.36222	53.3597	2.7774e-13	4.72637e-12
GLDN	-3.16948	2.0284	53.2113	2.9953e-13	5.09299e-12
GCA	2.3045	3.25478	53.1997	3.01299e-13	5.11886e-12
AC092384.2	7.34044	-0.752526	53.133	3.11715e-13	5.29148e-12
PTGER3	4.31836	1.36724	53.0904	3.18543e-13	5.40295e-12
KCNMB1	7.47937	-0.763975	53.0861	3.19249e-13	5.41049e-12
HAS1	1.81633	2.48335	53.0788	3.20428e-13	5.42602e-12
TM6SF1	3.34287	0.866422	53.0453	3.2594e-13	5.51483e-12
PRC1	3.327	-0.0344565	53.0389	3.27014e-13	5.52849e-12
H2AC4	2.01259	3.67589	52.9969	3.34082e-13	5.64336e-12
C3AR1	2.43144	2.55525	52.9651	3.39524e-13	5.73061e-12
CNOT6	1.25704	4.58811	52.8837	3.53887e-13	5.96816e-12
NIM1K	-1.85062	1.72304	52.8126	3.66943e-13	6.1833e-12
CACNA1G	-3.77918	1.07489	52.7578	3.77314e-13	6.35289e-12
ANKRD65	-2.06883	1.41673	52.7426	3.80255e-13	6.39719e-12
CDKN1C	-1.82228	2.75124	52.6873	3.91108e-13	6.57442e-12
CARD8	1.1568	5.00046	52.6094	4.06933e-13	6.83488e-12
CLDN1	2.63041	2.79972	52.6027	4.08329e-13	6.84745e-12
WLS	-1.26681	7.07119	52.6026	4.08343e-13	6.84745e-12
PHYHD1	-2.11027	1.86475	52.5775	4.13602e-13	6.93001e-12
ANKRD29	-1.2237	4.80852	52.5632	4.16618e-13	6.9749e-12
PASK	2.24683	2.68189	52.5077	4.2857e-13	7.16918e-12
ICAM2	2.745	1.00435	52.5049	4.29181e-13	7.1736e-12
H3C10	2.1387	5.07671	52.5006	4.30125e-13	7.18357e-12
CELF2-AS1	3.7055	0.907599	52.4564	4.39897e-13	7.34086e-12
PIK3CB	1.51018	4.0731	52.3474	4.65015e-13	7.75219e-12
AL390728.6	2.56003	1.05561	52.3462	4.65297e-13	7.75219e-12
NECTIN4	3.0144	1.13848	52.2751	4.82447e-13	8.03146e-12
ARHGAP24	-1.27083	5.01233	52.2703	4.83643e-13	8.0449e-12
FAM225A	-2.12848	2.76948	52.2477	4.89228e-13	8.13126e-12
EIF3D	-1.0544	8.11915	52.1182	5.22584e-13	8.67867e-12
TEC	1.57106	3.18027	52.113	5.23964e-13	8.69461e-12
CARD11	3.95908	1.33011	52.0168	5.50292e-13	9.12416e-12
RELT	1.98451	2.76217	51.9036	5.82922e-13	9.65744e-12
AC013437.1	7.46597	-0.804711	51.8938	5.85866e-13	9.69845e-12
PKP1	2.53084	1.48982	51.7827	6.19967e-13	1.02488e-11
ADGRE1	7.49743	-0.874981	51.7822	6.20101e-13	1.02488e-11
KIAA0513	-1.12652	5.76348	51.7466	6.31458e-13	1.04281e-11
MYD88	1.5065	3.7166	51.7044	6.4517e-13	1.06461e-11
LMO7	1.34112	6.97931	51.6891	6.50217e-13	1.07208e-11
SPEN	1.54562	5.36571	51.6642	6.58541e-13	1.08494e-11
S1PR3	-1.84196	3.76569	51.5858	6.85351e-13	1.12821e-11
MGAM	3.1104	0.27457	51.5117	7.11724e-13	1.17021e-11
FAR1	1.19761	6.22684	51.5109	7.11999e-13	1.17021e-11
ABCB10	1.11096	4.39083	51.493	7.18517e-13	1.17999e-11
PLEKHA6	4.59899	-0.334278	51.4723	7.26136e-13	1.19155e-11
EP400	1.30517	5.26658	51.4124	7.48627e-13	1.22749e-11
NCAPD3	1.22945	4.708	51.3693	7.65249e-13	1.25375e-11
WIPF1	1.41551	5.56108	51.349	7.73203e-13	1.26577e-11
CNPY4	-1.14646	5.06685	51.3354	7.78592e-13	1.27359e-11
NCF1	5.45655	-0.312685	51.291	7.96416e-13	1.30172e-11
TNF	7.63463	-0.897529	51.2787	8.01388e-13	1.30881e-11
TUBGCP3	1.30323	4.24887	51.2437	8.15826e-13	1.33134e-11
FGD4	2.47993	2.70123	51.2374	8.18447e-13	1.33456e-11
CHAC2	2.28822	0.885307	51.152	8.54838e-13	1.3928e-11
HLA-DPA1	5.55899	5.37656	51.1151	8.71067e-13	1.41812e-11
MDGA1	-1.45942	5.52285	51.0535	8.98831e-13	1.46217e-11
GGTA1P	4.75038	0.129055	51.0099	9.19036e-13	1.49387e-11
ASS1P1	7.39284	-0.860145	50.9713	9.37244e-13	1.52227e-11
SLC25A19	1.8893	1.84811	50.9684	9.38628e-13	1.52332e-11
AL049647.1	6.00797	-0.745632	50.9501	9.47451e-13	1.53643e-11
CMIP	2.50965	3.61714	50.9455	9.49688e-13	1.53885e-11
KCNK6	1.40089	3.72373	50.9353	9.546e-13	1.5456e-11
MELK	1.84978	3.25132	50.9107	9.6667e-13	1.56331e-11
A2MP1	7.45559	-0.909619	50.9099	9.67049e-13	1.56331e-11
PRICKLE2	-1.08171	5.2841	50.8975	9.73185e-13	1.572e-11
LRG1	7.27087	-0.806419	50.8737	9.85027e-13	1.58988e-11
KLHL21	-1.61306	6.91084	50.8665	9.88677e-13	1.59453e-11
ATXN2	1.24071	4.85067	50.8498	9.97096e-13	1.60686e-11
CCN5	-2.67843	5.60663	50.8396	1.00229e-12	1.61396e-11
AC079316.1	7.31517	-0.843508	50.8161	1.01438e-12	1.63216e-11
TMSB10	-1.24919	10.2947	50.8067	1.01924e-12	1.63871e-11
ZRANB2	1.2851	5.559	50.7235	1.0634e-12	1.70838e-11
AL157402.2	7.50217	-0.941889	50.643	1.10791e-12	1.7785e-11
KCNJ6	-3.12362	1.70078	50.6285	1.11615e-12	1.79034e-11
RGS6	5.97428	-0.753703	50.5457	1.16424e-12	1.86603e-11
EPHX1	-1.1335	5.63473	50.5039	1.18927e-12	1.90468e-11
FBXO17	-1.32824	4.61185	50.47	1.20998e-12	1.93634e-11
CYRIB	1.12838	5.0916	50.4583	1.21727e-12	1.9465e-11
FCGR2C	5.28631	-0.323002	50.451	1.2218e-12	1.95224e-11
TMEM176A	7.49567	-0.95452	50.2448	1.35716e-12	2.16684e-11
FBXO5	1.75578	3.16519	50.227	1.36947e-12	2.18482e-11
Z82206.1	7.39542	-0.936347	50.1604	1.41677e-12	2.25854e-11
CDC42SE2	1.11649	5.27814	50.1393	1.43212e-12	2.28124e-11
TFPI	-1.06998	5.84684	50.1234	1.44373e-12	2.29797e-11
AC091563.1	2.90814	1.10888	50.0846	1.47255e-12	2.34203e-11
KPNA2	1.08548	5.91591	50.082	1.47453e-12	2.34339e-11
GADD45B	1.39927	4.23691	50.0619	1.48974e-12	2.36574e-11
AC069360.1	-2.80951	0.748418	50.0468	1.50126e-12	2.3822e-11
TRDC	2.98979	0.767118	49.9614	1.568e-12	2.4862e-11
FOXP1-IT1	2.65183	0.778167	49.9578	1.57086e-12	2.48882e-11
SRXN1	-2.05117	2.47111	49.8943	1.62253e-12	2.56871e-11
AC092139.2	5.95238	-0.772646	49.8873	1.62838e-12	2.576e-11
GMPR	1.69856	3.48047	49.7781	1.72156e-12	2.72133e-11
DNA2	1.51496	3.30461	49.76	1.7375e-12	2.74443e-11
AP1S1	-1.03011	5.9476	49.7574	1.73984e-12	2.74602e-11
MCM8	2.54748	2.17229	49.6515	1.83626e-12	2.8953e-11
AP005131.4	7.36327	-0.904776	49.6505	1.83722e-12	2.8953e-11
SERTM2	7.37654	-0.9585	49.4584	2.02619e-12	3.19066e-11
MTF2	1.26276	4.63898	49.3708	2.11871e-12	3.33382e-11
IL20RB	3.11248	0.777344	49.3424	2.14962e-12	3.37988e-11
ACY3	5.83716	-0.683395	49.3386	2.15385e-12	3.38396e-11
TAPBP	1.03355	6.59279	49.3366	2.15607e-12	3.38488e-11
NLRP2	4.35094	2.23055	49.2557	2.24683e-12	3.5247e-11
HAPLN1	2.72456	7.58246	49.2494	2.25407e-12	3.53337e-11
CTSL	-1.83738	9.49642	49.2332	2.27277e-12	3.55998e-11
MARCHF1	3.04755	3.53337	49.1991	2.31256e-12	3.61957e-11
TENM2	2.84084	4.93214	49.1873	2.32651e-12	3.63865e-11
AL078590.2	5.92438	-0.796941	49.18	2.33523e-12	3.64953e-11
PTPRN	-2.05265	2.84388	49.1583	2.36122e-12	3.68736e-11
BAHCC1	1.82181	4.37608	49.0584	2.48459e-12	3.87709e-11
HAL	4.01749	0.652955	49.0523	2.4923e-12	3.88618e-11
RAP1GAP2	2.34752	3.07948	49.0262	2.52569e-12	3.93528e-11
GK	1.20149	4.06157	49.0229	2.52997e-12	3.9375e-11
CLU	-1.39817	10.0053	49.0221	2.53092e-12	3.9375e-11
TRIM2	-0.926878	7.04286	49.0167	2.53791e-12	3.94539e-11
FPR2	4.17549	0.0251295	48.9789	2.58733e-12	4.01921e-11
EXT1	-0.976788	7.70513	48.883	2.717e-12	4.21746e-11
CHAC1	2.38206	3.55074	48.8462	2.76848e-12	4.29415e-11
POPDC3	-1.19394	4.1749	48.8304	2.79078e-12	4.3255e-11
OIP5	4.52815	-0.213521	48.7876	2.85238e-12	4.41767e-11
HMG20B	-1.18598	5.84406	48.729	2.93884e-12	4.54816e-11
PAM	-0.949973	8.99751	48.6951	2.9902e-12	4.62419e-11
LINC00963	-1.1899	5.93275	48.6672	3.03302e-12	4.6869e-11
UBXN6	-1.34247	7.01709	48.658	3.04725e-12	4.70295e-11
FNIP2	1.20662	6.24435	48.6575	3.04795e-12	4.70295e-11
PADI2	5.86679	1.84547	48.6035	3.13311e-12	4.83074e-11
MT-ND4	1.50899	6.50093	48.5988	3.14059e-12	4.83541e-11
IPCEF1	5.6596	1.19329	48.5987	3.14082e-12	4.83541e-11
COPRS	-0.984024	6.15674	48.5754	3.17828e-12	4.88944e-11
CMAHP	1.40595	3.50536	48.5684	3.18968e-12	4.90334e-11
INSYN2A	-1.465	2.60732	48.5625	3.19933e-12	4.91451e-11
H2BC3	2.33721	3.55112	48.5482	3.22265e-12	4.94666e-11
AKR1B15	-3.52825	-0.37767	48.5388	3.23816e-12	4.96678e-11
EXOSC6	1.34269	5.82461	48.4752	3.34492e-12	5.12673e-11
C1orf112	1.68376	2.46515	48.4123	3.45396e-12	5.28993e-11
SRRM3	-3.10022	-0.0823464	48.3334	3.59568e-12	5.5029e-11
AC117503.5	3.04522	0.100328	48.3086	3.64156e-12	5.569e-11
MT-ND5	1.75088	6.0875	48.2934	3.66986e-12	5.60813e-11
CHI3L1	-2.37601	11.7667	48.272	3.71015e-12	5.66551e-11
ANXA1	-1.07033	9.16171	48.1681	3.91209e-12	5.96948e-11
KRT7	3.13777	1.44294	48.0691	4.11458e-12	6.27382e-11
CEBPE	7.32234	-0.917246	48.0452	4.16504e-12	6.34608e-11
R3HDM1	1.63235	4.07181	48.0332	4.19056e-12	6.38027e-11
UCHL1	-0.973293	7.6394	48.0282	4.20129e-12	6.3919e-11
KEL	5.3123	-0.546269	48.008	4.24491e-12	6.45351e-11
IFI44L	-1.74892	4.27055	47.907	4.46916e-12	6.78944e-11
SUMF1	-0.946088	6.63353	47.8806	4.52991e-12	6.87669e-11
MFSD6L	7.25772	-0.958091	47.8613	4.57466e-12	6.93952e-11
CTTNBP2	2.43013	2.52983	47.8523	4.59566e-12	6.96626e-11
LINC01806	5.86618	-0.839447	47.7936	4.73529e-12	7.17059e-11
EME1	2.13674	1.32092	47.7928	4.73739e-12	7.17059e-11
INO80D	1.1698	4.90804	47.7844	4.75761e-12	7.19593e-11
IL32	3.06485	0.605609	47.7671	4.7997e-12	7.25428e-11
NTNG2	-1.92295	5.08369	47.7473	4.84852e-12	7.32271e-11
BRCA1	2.08327	4.25097	47.7208	4.91454e-12	7.41701e-11
IGBP1	-1.07007	6.15498	47.7008	4.96499e-12	7.48768e-11
IL1RAP	1.50879	4.57366	47.6234	5.16475e-12	7.78327e-11
RARRES1	2.00306	1.54798	47.6096	5.20132e-12	7.83267e-11
CCL3	7.81442	-0.906391	47.5475	5.36858e-12	8.07866e-11
SNHG18	-1.14495	4.59827	47.5145	5.45984e-12	8.21002e-11
MAS1L	7.38395	-0.950662	47.5087	5.47616e-12	8.22857e-11
NEK2	6.88981	1.55185	47.4911	5.52544e-12	8.29658e-11
A2M	6.59089	3.49956	47.4807	5.55486e-12	8.33471e-11
CR1L	7.32216	-0.973819	47.4563	5.62425e-12	8.4327e-11
CD79B	4.98828	0.290478	47.4105	5.75744e-12	8.62615e-11
CHN2	7.1611	-0.931831	47.3854	5.83144e-12	8.7307e-11
DOK2	3.80909	1.59572	47.3754	5.86143e-12	8.76925e-11
TALDO1	-0.989578	7.54006	47.3282	6.00429e-12	8.97649e-11
CEBPA	1.98462	2.15902	47.322	6.02329e-12	8.99837e-11
FKBP5	1.48351	4.73884	47.2652	6.20048e-12	9.25641e-11
SRSF3	1.1479	6.96594	47.2585	6.22167e-12	9.28133e-11
NDN	-1.21994	5.45818	47.2551	6.23246e-12	9.29073e-11
SIGLEC12	7.31384	-1.03463	47.2514	6.24422e-12	9.30155e-11
PPM1H	1.45273	4.62301	47.1714	6.50442e-12	9.68218e-11
TRH	7.22519	-0.973654	47.1601	6.54178e-12	9.73078e-11
GFPT2	-1.66455	5.83539	47.0734	6.83789e-12	1.01639e-10
LOXL4	-1.16902	7.52839	47.0486	6.92465e-12	1.02855e-10
JAG1	1.49385	4.79512	47.0311	6.98703e-12	1.03707e-10
UBE2H	-0.968682	7.59195	47.0028	7.0884e-12	1.05136e-10
LRCH4	1.88734	2.56404	46.9891	7.13815e-12	1.05798e-10
SQSTM1	-1.40367	9.4514	46.9552	7.26272e-12	1.07567e-10
RASAL1	7.24708	-0.989161	46.9455	7.29884e-12	1.08025e-10
GAS5	-0.982051	7.63703	46.9383	7.32567e-12	1.08345e-10
MGAT3	4.13943	0.903139	46.7547	8.0453e-12	1.18903e-10
PRF1	7.39946	-1.01952	46.7491	8.06803e-12	1.19153e-10
RECQL4	1.80706	3.03168	46.7211	8.18423e-12	1.20783e-10
GPR160	2.6497	1.20417	46.716	8.20567e-12	1.21013e-10
AL138756.1	1.9856	2.24495	46.7048	8.25258e-12	1.21618e-10
AC092384.3	7.3306	-1.07299	46.5466	8.94644e-12	1.3175e-10
LINC02813	-2.41661	0.103101	46.4722	9.2929e-12	1.36754e-10
KMT2D	1.49519	5.59833	46.4424	9.43518e-12	1.38749e-10
LIFR	-1.03875	6.42146	46.4248	9.52031e-12	1.39902e-10
BAALC	-1.09554	6.24965	46.4004	9.63982e-12	1.41557e-10
VSIG2	5.82262	-0.871146	46.3308	9.988e-12	1.46566e-10
LILRB3	2.61659	1.22481	46.2752	1.02757e-11	1.50682e-10
C5orf58	7.3741	-1.0051	46.2578	1.03672e-11	1.51915e-10
IL7R	5.13326	1.91341	46.2467	1.0426e-11	1.52669e-10
CD4	1.95321	2.70152	46.2401	1.04614e-11	1.53079e-10
HBP1	-0.902871	6.55237	46.1952	1.07039e-11	1.56516e-10
INAFM2	1.23843	4.24592	46.1215	1.11141e-11	1.62399e-10
TCF7L2	1.44598	2.69147	46.112	1.11683e-11	1.63077e-10
SUV39H1	1.86547	1.77492	46.0413	1.15789e-11	1.68952e-10
RAB7B	-1.1723	3.95032	46.0328	1.1629e-11	1.69564e-10
AC006059.1	1.6473	2.30744	46.0246	1.16776e-11	1.70153e-10
CDC7	1.68496	3.13135	46.0168	1.17245e-11	1.70716e-10
ZNF492	3.80039	-0.0675183	45.9967	1.18452e-11	1.72351e-10
PABPC1	1.04043	8.70111	45.8475	1.27824e-11	1.85857e-10
NKD1	3.30457	0.256697	45.7919	1.31508e-11	1.90877e-10
LINC02454	-1.98945	1.90848	45.7914	1.31541e-11	1.90877e-10
ST13	-0.915526	8.88147	45.7912	1.31553e-11	1.90877e-10
AC211433.1	3.42321	0.345056	45.7659	1.33266e-11	1.93227e-10
IRS1	-1.16856	6.61687	45.719	1.3649e-11	1.97762e-10
MAN2A2	1.24413	4.99324	45.6523	1.4122e-11	2.04472e-10
DNM3	1.56842	2.33537	45.6465	1.41642e-11	2.0494e-10
FBLIM1	-1.03669	6.40686	45.615	1.43934e-11	2.08111e-10
AL731568.1	7.19693	-1.01644	45.6107	1.44248e-11	2.08419e-10
TRANK1	0.999553	5.94022	45.4644	1.55435e-11	2.24426e-10
FAM13A-AS1	2.14962	1.16518	45.4602	1.55773e-11	2.24756e-10
CYB5D2	-1.07892	4.8101	45.4487	1.56688e-11	2.25919e-10
ZNF100	1.61724	3.39135	45.4402	1.57374e-11	2.2675e-10
AC005264.1	7.29635	-1.10579	45.4373	1.57601e-11	2.26919e-10
PPARG	-1.39146	3.28743	45.4083	1.59953e-11	2.30145e-10
SLC10A7	1.25715	3.70842	45.3508	1.64722e-11	2.36842e-10
METTL9	-0.999862	7.40486	45.3349	1.6606e-11	2.38601e-10
AC079316.2	5.37967	-0.667195	45.3143	1.67818e-11	2.40958e-10
NOD2	2.69294	0.803327	45.2797	1.70811e-11	2.45085e-10
RBM47	1.34376	3.36717	45.2686	1.71781e-11	2.46307e-10
GIPC3	4.16925	0.678583	45.2562	1.72869e-11	2.47696e-10
FAM114A1	-0.903002	7.94043	45.2465	1.73727e-11	2.48751e-10
LRRN3	2.61469	0.750335	45.2304	1.75167e-11	2.5064e-10
LINC02245	3.56154	-0.248497	45.1586	1.81709e-11	2.59821e-10
EMC3	-1.04559	5.89579	45.148	1.82696e-11	2.61052e-10
CYTIP	4.0796	2.66985	45.1466	1.82826e-11	2.61057e-10
LINC01150	7.20276	-1.09982	45.1434	1.83124e-11	2.61303e-10
ZNF708	1.4594	3.38005	45.1074	1.86521e-11	2.65966e-10
RGS9	-2.76512	1.0581	44.9964	1.97397e-11	2.8128e-10
CD300LB	7.12452	-1.02453	44.9492	2.02211e-11	2.87942e-10
SLC16A4	-1.26302	5.59487	44.935	2.03686e-11	2.89842e-10
KIF18A	2.24734	2.59871	44.9319	2.04007e-11	2.901e-10
ANP32A	1.27033	5.87009	44.9303	2.04178e-11	2.90143e-10
ZNF367	5.88783	2.08335	44.8926	2.08141e-11	2.95389e-10
DCAF6	-0.900185	6.91599	44.8925	2.08155e-11	2.95389e-10
FAM72A	3.43213	-0.0260214	44.7817	2.20271e-11	3.12368e-10
SULF2	0.995072	5.7709	44.7167	2.27702e-11	3.22685e-10
ARHGAP22	-1.53217	7.07532	44.6847	2.31462e-11	3.27788e-10
BFSP1	-1.90682	1.4717	44.6552	2.34978e-11	3.3254e-10
COX6B1	-0.966173	6.74492	44.6313	2.37861e-11	3.36389e-10
DOCK5	1.31321	6.12485	44.6107	2.40369e-11	3.39704e-10
ETV6	1.04236	5.64681	44.589	2.43051e-11	3.4326e-10
AGPAT5	1.04603	5.04963	44.5553	2.47267e-11	3.48976e-10
KEAP1	-1.20384	6.55282	44.545	2.48583e-11	3.50594e-10
H2BC11	1.72261	4.20971	44.5349	2.4986e-11	3.52154e-10
SCIN	3.06743	1.56517	44.5104	2.53011e-11	3.56352e-10
LINC01215	7.1936	-1.10318	44.495	2.55003e-11	3.58914e-10
AC006230.1	5.4176	-0.596749	44.4782	2.57211e-11	3.61775e-10
C3orf18	-1.28813	4.60428	44.4404	2.62219e-11	3.68569e-10
HK3	5.80698	-0.868263	44.4368	2.62703e-11	3.68997e-10
FAM131B	-1.63058	2.10005	44.4201	2.64949e-11	3.719e-10
CDO1	-1.55757	3.33549	44.3908	2.68951e-11	3.77262e-10
TRIM24	1.22217	5.22987	44.3698	2.71849e-11	3.81067e-10
ATF7IP	1.40796	6.13652	44.2765	2.85122e-11	3.99403e-10
MYO5C	3.64694	0.173739	44.2681	2.86347e-11	4.00847e-10
ATP6V0E1	-0.952339	7.44231	44.2615	2.87316e-11	4.01932e-10
SLC14A1	-1.56951	2.99389	44.2326	2.91585e-11	4.07627e-10
GNPDA1	-0.932782	6.7428	44.2313	2.91783e-11	4.07629e-10
RSAD2	5.30713	2.00926	44.1967	2.96974e-11	4.14601e-10
CREB3L2	1.08744	6.44072	44.1451	3.04918e-11	4.25403e-10
AL162586.2	7.13112	-1.12175	44.1235	3.08302e-11	4.29835e-10
LNCAROD	7.32335	-1.12625	44.0428	3.21268e-11	4.4761e-10
MPG	-1.39021	5.49523	44.0057	3.27419e-11	4.55873e-10
MXD1	1.32013	4.25861	43.9804	3.31677e-11	4.61491e-10
MIR186	7.14345	-1.12348	43.947	3.37391e-11	4.69126e-10
LINGO3	3.8327	0.173463	43.9402	3.38558e-11	4.70431e-10
AC096751.1	7.13702	-1.13557	43.9371	3.39101e-11	4.7087e-10
LHX6	7.1994	-1.13444	43.9231	3.41531e-11	4.73926e-10
MYO1D	-1.11112	9.11713	43.9204	3.42008e-11	4.74269e-10
AC009951.5	3.60875	0.352922	43.9037	3.44935e-11	4.78008e-10
NDUFB4	-0.945185	5.79118	43.8411	3.56145e-11	4.93107e-10
DENND10	-0.892272	5.89367	43.8402	3.56307e-11	4.93107e-10
USP3-AS1	2.41459	0.639409	43.8324	3.57734e-11	4.9475e-10
MARCKS	1.15283	8.31186	43.8233	3.59395e-11	4.96714e-10
C1S	-1.25812	10.2556	43.7915	3.6528e-11	5.04511e-10
ENPP4	1.29474	3.95157	43.7564	3.71908e-11	5.13322e-10
TUBB	1.1021	8.72362	43.738	3.75418e-11	5.17822e-10
EXOC3L2	4.39445	-0.0880104	43.6936	3.84032e-11	5.2935e-10
SLC29A4	-1.98781	2.68217	43.6918	3.84383e-11	5.2948e-10
HR	-2.82876	1.03746	43.6835	3.86012e-11	5.3137e-10
AC100858.3	4.07651	-0.64185	43.6386	3.94963e-11	5.4333e-10
RPS27L	-0.923563	7.64414	43.6235	3.98038e-11	5.47196e-10
SF1	1.15146	5.97827	43.5925	4.04392e-11	5.55562e-10
OGFRL1	1.03724	6.4923	43.525	4.18586e-11	5.74681e-10
GPR34	3.78393	-0.0493539	43.5013	4.23676e-11	5.81283e-10
CCR4	7.13618	-1.14861	43.4924	4.2561e-11	5.83549e-10
SCPEP1	-0.934599	7.19145	43.483	4.27665e-11	5.85977e-10
OMD	3.11933	0.00841452	43.4778	4.28807e-11	5.87153e-10
PIH1D1	-1.09076	5.20533	43.458	4.33163e-11	5.92725e-10
AP2S1	-1.29603	6.83843	43.4431	4.36474e-11	5.96861e-10
GAREM1	-1.27083	3.78154	43.4204	4.41563e-11	6.03421e-10
PPFIA3	-1.65226	1.80935	43.4162	4.42509e-11	6.04314e-10
DMRTA1	-1.70335	2.49733	43.4091	4.44113e-11	6.06104e-10
CCDC149	-1.0106	4.66823	43.3741	4.52139e-11	6.16651e-10
GBP2	-1.30167	6.303	43.3485	4.58098e-11	6.24366e-10
EIF4B	-0.933794	10.2354	43.252	4.81256e-11	6.55498e-10
ABCA8	-1.08079	5.48366	43.2254	4.87831e-11	6.64015e-10
MIR3609	-2.2128	2.23214	43.1966	4.95071e-11	6.73427e-10
TRIB3	1.46553	6.24791	43.1179	5.15381e-11	7.00396e-10
CCR5AS	7.04734	-1.10818	43.1172	5.15575e-11	7.00396e-10
TMED8	0.913395	5.89856	43.113	5.16666e-11	7.01418e-10
CIART	-1.21499	3.07308	43.0878	5.23383e-11	7.1007e-10
MGST3	-1.04293	6.61846	43.0709	5.27904e-11	7.15734e-10
VPS13A	1.05825	6.5536	43.0675	5.28843e-11	7.16537e-10
ZC3H12D	2.50131	0.597441	43.034	5.37958e-11	7.2841e-10
CD55	1.03427	5.13784	43.0263	5.40078e-11	7.30802e-10
ADGRE2	5.55176	2.70221	42.9845	5.51756e-11	7.46115e-10
HSPA8	-1.05936	11.1213	42.9664	5.56871e-11	7.5254e-10
ELF1	1.14569	5.87226	42.9411	5.64118e-11	7.61835e-10
BEND6	-1.07333	4.89031	42.8959	5.77315e-11	7.79149e-10
RBM14	1.1752	4.65045	42.8878	5.79705e-11	7.81864e-10
TCF15	7.1689	-1.21658	42.8735	5.83974e-11	7.87109e-10
HSD11B1L	-1.88273	3.47319	42.8188	6.00515e-11	8.08877e-10
HSPA5	1.01122	8.13823	42.8065	6.04304e-11	8.1345e-10
PROSER1	1.27214	3.45545	42.7985	6.06774e-11	8.16243e-10
AC080013.1	3.54541	0.208032	42.783	6.11606e-11	8.22208e-10
CACNA2D1	1.77113	5.70399	42.7759	6.13849e-11	8.24687e-10
LINC02285	7.08922	-1.19173	42.7104	6.34732e-11	8.52189e-10
RPL24	-0.94214	8.67705	42.6894	6.41603e-11	8.60855e-10
TMEM150B	7.10424	-1.2034	42.5876	6.75865e-11	9.06238e-10
TPD52	3.88167	0.466997	42.5772	6.79481e-11	9.10496e-10
TUBB2A	1.37774	3.72371	42.5595	6.85639e-11	9.18152e-10
TRIM59	1.30124	4.16081	42.5108	7.02924e-11	9.4069e-10
GPC4	1.08737	5.17095	42.5079	7.03974e-11	9.41485e-10
ADAMTS3	1.50002	2.9417	42.4953	7.08506e-11	9.46934e-10
LIMK2	1.10894	4.99958	42.4586	7.21959e-11	9.64291e-10
FTLP3	-2.39371	2.52303	42.405	7.42009e-11	9.90145e-10
HHIPL2	-1.84724	0.991395	42.4043	7.42273e-11	9.90145e-10
FSD1	-1.70068	2.62619	42.3861	7.49204e-11	9.98745e-10
AC000065.2	2.72392	0.357173	42.3706	7.55153e-11	1.00603e-09
B3GNT7	2.30014	0.841368	42.3612	7.58794e-11	1.01023e-09
MIR29B2CHG	1.50276	2.64668	42.3343	7.69307e-11	1.02356e-09
RFXAP	1.80738	1.45159	42.3301	7.70978e-11	1.02484e-09
FER1L4	-1.49559	2.68678	42.3294	7.71255e-11	1.02484e-09
ACTR2	1.83256	7.97587	42.3015	7.8234e-11	1.0389e-09
H2AC21	1.65039	4.07986	42.2913	7.86398e-11	1.04362e-09
H2BC8	1.13223	4.91699	42.2885	7.87535e-11	1.04446e-09
APOBEC3B	4.3532	0.348063	42.2871	7.88097e-11	1.04453e-09
CLNK	6.99927	-1.07092	42.2819	7.90197e-11	1.04664e-09
NLK	1.08329	4.32302	42.2195	8.15839e-11	1.07992e-09
BMF	1.30949	3.06071	42.2127	8.18647e-11	1.08294e-09
AC007608.3	7.11422	-1.20734	42.194	8.26548e-11	1.09269e-09
JARID2	1.23434	4.92508	42.1726	8.35638e-11	1.104e-09
RAMP2	-3.84457	-1.00256	42.1594	8.41273e-11	1.11074e-09
LY9	7.11763	-1.12858	42.1094	8.63094e-11	1.13882e-09
IFT22	-1.07509	4.52419	42.1022	8.66249e-11	1.14226e-09
BRD4	1.19558	4.87975	42.0988	8.67776e-11	1.14354e-09
CD200	4.26349	0.582562	42.0923	8.70648e-11	1.14659e-09
IL6R	1.60955	4.42018	42.0832	8.7472e-11	1.15122e-09
AC011342.1	7.02917	-1.14251	42.0133	9.06561e-11	1.19237e-09
RAP1B	1.24286	6.90318	41.9952	9.14996e-11	1.2027e-09
DDAH1	1.37784	6.1546	41.9649	9.29286e-11	1.22071e-09
TMPO-AS1	2.85343	0.378112	41.9556	9.33702e-11	1.22573e-09
SLC35D3	7.18768	-1.2372	41.8974	9.61928e-11	1.26198e-09
NRCAM	1.23191	4.35503	41.6852	1.07218e-10	1.40574e-09
MAGED2	-0.871476	7.69502	41.6658	1.08286e-10	1.41883e-09
SH3GL3	-3.09226	0.815425	41.6519	1.09059e-10	1.42806e-09
CLEC4E	7.40147	-1.16836	41.6239	1.10635e-10	1.44778e-09
BBS2	-0.878589	5.77568	41.6151	1.11131e-10	1.45335e-09
HACD1	1.1688	3.97872	41.6133	1.11231e-10	1.45374e-09
C5AR1	5.49166	1.22437	41.6019	1.11885e-10	1.46136e-09
CCR7	3.93422	0.580519	41.5856	1.12818e-10	1.47262e-09
CDK5RAP2	-1.05169	7.02958	41.5646	1.1404e-10	1.48763e-09
LINC01857	7.10047	-1.255	41.5202	1.16661e-10	1.52086e-09
CD83	1.45287	2.54426	41.5162	1.16896e-10	1.52297e-09
AL731557.1	7.06188	-1.21015	41.5079	1.17396e-10	1.52852e-09
LMNB2	0.958099	5.6274	41.499	1.17929e-10	1.53449e-09
LRRC18	6.9978	-1.14785	41.4893	1.18519e-10	1.54119e-09
SEMA3E	-1.45215	2.66777	41.4741	1.19442e-10	1.55222e-09
ECT2	1.15323	4.56527	41.4411	1.21474e-10	1.57764e-09
OSER1	-0.992853	4.85306	41.4213	1.22715e-10	1.59275e-09
NOL4L	1.57949	3.90076	41.4198	1.22806e-10	1.59293e-09
EGFLAM	-1.25989	4.08083	41.4055	1.23707e-10	1.60361e-09
VPS26A	1.05014	5.43432	41.4025	1.23901e-10	1.60512e-09
RNF144B	1.43236	3.10678	41.4006	1.24017e-10	1.60562e-09
AC120498.2	6.97361	-1.19354	41.3715	1.2588e-10	1.62872e-09
CASP2	1.13315	4.40275	41.3671	1.26164e-10	1.63137e-09
GLOD5	6.99168	-1.20139	41.357	1.2682e-10	1.63883e-09
AC092652.2	7.00753	-1.15698	41.3475	1.27432e-10	1.64572e-09
SLF1	1.36873	3.15797	41.3209	1.29179e-10	1.66723e-09
KHDRBS2	6.97386	-1.19159	41.3123	1.29752e-10	1.67358e-09
PDE3A	2.07834	3.57457	41.3032	1.30357e-10	1.68033e-09
ANKRD28	-0.843528	7.44701	41.2938	1.30984e-10	1.68737e-09
BOLA1	-1.299	2.96556	41.2873	1.31422e-10	1.69196e-09
MIR1-1HG-AS1	6.9559	-1.17847	41.271	1.32518e-10	1.705e-09
RANBP3L	2.22668	3.99127	41.2381	1.34771e-10	1.73292e-09
TMEM14EP	3.2632	1.02003	41.2274	1.35508e-10	1.74131e-09
CTSH	1.27471	4.04077	41.1943	1.37825e-10	1.76998e-09
BCL3	1.53897	3.4264	41.1569	1.40486e-10	1.80303e-09
SPCS3	0.979236	7.70188	41.1303	1.42412e-10	1.82662e-09
NR1D2	-0.915737	6.19355	41.1274	1.4262e-10	1.82815e-09
NOCT	1.26471	3.76312	41.1242	1.42854e-10	1.83002e-09
HPRT1	1.36529	3.11291	41.1069	1.44125e-10	1.84516e-09
ZCCHC24	-1.0861	7.35765	41.1015	1.44525e-10	1.84845e-09
AL391832.3	4.60387	-0.712677	41.101	1.44561e-10	1.84845e-09
ABI3BP	1.36473	7.21317	41.0644	1.47292e-10	1.88221e-09
NFE2L1	0.891562	8.8677	41.0506	1.4834e-10	1.89442e-09
NACA	-0.961137	8.77831	41.0386	1.49252e-10	1.9049e-09
SNAP47	-1.04508	5.02706	41.0098	1.51469e-10	1.932e-09
ANXA3	3.91473	1.1898	40.9987	1.5233e-10	1.94179e-09
BORA	1.67375	2.0171	40.9974	1.52433e-10	1.9419e-09
TSTD1	3.51039	-0.309912	40.9927	1.52796e-10	1.94533e-09
TUBB6	0.868912	6.99737	40.9537	1.55881e-10	1.98338e-09
AC131568.1	3.69852	-0.275483	40.9276	1.57973e-10	2.00876e-09
SLC6A8	-1.22109	5.93812	40.9041	1.59887e-10	2.03185e-09
SCARNA21	-1.13198	4.53394	40.8765	1.62162e-10	2.0595e-09
ABCC3	-1.23049	5.75316	40.8675	1.62911e-10	2.06774e-09
ARID3B	2.17415	2.15723	40.8556	1.63907e-10	2.0791e-09
DRD2	5.07495	-0.70379	40.8501	1.64364e-10	2.08363e-09
HACD2	0.916602	5.55977	40.8258	1.6642e-10	2.1084e-09
PFKM	-0.929616	6.64512	40.7883	1.69649e-10	2.14799e-09
CCNL1	0.856747	6.23991	40.7817	1.7022e-10	2.1539e-09
S100A12	7.08807	-1.1804	40.7186	1.75809e-10	2.22326e-09
TMPPE	1.74507	2.43149	40.6992	1.77556e-10	2.24398e-09
LPIN1	-1.28497	8.0029	40.6733	1.79928e-10	2.27257e-09
COBLL1	1.64802	3.96086	40.6464	1.82422e-10	2.30266e-09
ETNK2	-3.07583	1.56284	40.6369	1.83315e-10	2.31252e-09
AC093330.3	6.9746	-1.21006	40.6216	1.84757e-10	2.3293e-09
RXFP4	3.98773	-0.664857	40.6155	1.85331e-10	2.3351e-09
FUNDC2	-0.922835	5.73719	40.5752	1.89191e-10	2.38138e-09
PRRT4	5.57755	-0.955387	40.5748	1.89235e-10	2.38138e-09
AL137782.1	2.59041	0.419519	40.5727	1.89432e-10	2.38242e-09
ARHGAP27	1.35601	3.61795	40.5533	1.91327e-10	2.40478e-09
RPL23	-0.945945	9.48395	40.541	1.92537e-10	2.41853e-09
COX5B	-1.09477	6.40332	40.5356	1.93064e-10	2.42367e-09
TSPOAP1-AS1	3.89069	1.27333	40.4772	1.98928e-10	2.49577e-09
MRPL49	-0.991682	5.97467	40.3801	2.09056e-10	2.62125e-09
ABCB11	5.16939	-0.449596	40.3566	2.11593e-10	2.65145e-09
RRAGD	1.97879	3.37528	40.3376	2.13659e-10	2.67538e-09
DNPEP	-1.0254	5.46494	40.3366	2.13762e-10	2.67538e-09
SIGLEC7	6.91368	-1.21085	40.3234	2.1522e-10	2.69201e-09
IFI27L2	-1.11127	5.24312	40.3126	2.16407e-10	2.70522e-09
POM121C	1.33488	3.72068	40.2454	2.23987e-10	2.79828e-09
AL009179.1	6.93681	-1.2626	40.2382	2.2481e-10	2.80687e-09
IL12RB2	3.84164	0.222634	40.1914	2.30258e-10	2.87315e-09
TNFRSF8	2.89766	0.287953	40.1584	2.34181e-10	2.92034e-09
CAMLG	-0.90134	6.07803	40.1535	2.34774e-10	2.92597e-09
BHLHE40	1.1469	6.71572	40.1276	2.37905e-10	2.96321e-09
AC136628.3	5.65617	-1.08409	40.123	2.38469e-10	2.96844e-09
TMEM236	5.65323	-1.14752	40.0862	2.42998e-10	3.023e-09
PRG2	5.55872	-1.00425	40.0773	2.44114e-10	3.03505e-09
TENT5C	2.66878	2.16151	40.0722	2.44751e-10	3.04115e-09
PLXDC2	1.00207	8.28535	40.052	2.47297e-10	3.07094e-09
RPS2P52	6.94509	-1.14904	40.0415	2.48623e-10	3.08556e-09
GCNT2	5.29173	1.11908	40.0312	2.49937e-10	3.1e-09
CCT4	-0.896347	7.47275	40.0159	2.51901e-10	3.12248e-09
SUSD6	1.07193	5.33347	40.0131	2.52264e-10	3.12511e-09
UBE2K	0.988331	5.42958	39.9837	2.56085e-10	3.17054e-09
EIF3J	1.12602	5.22446	39.9774	2.5692e-10	3.17816e-09
MND1	4.95042	0.865323	39.9767	2.57007e-10	3.17816e-09
AC091132.3	7.00249	-1.27368	39.9755	2.5717e-10	3.17827e-09
RSPO3	2.62378	2.37783	39.9619	2.58962e-10	3.19851e-09
Z83843.1	1.77352	2.40506	39.9272	2.63611e-10	3.25237e-09
FEZ1	-0.92828	5.98294	39.927	2.63638e-10	3.25237e-09
ATRAID	-0.893851	6.71303	39.9038	2.66781e-10	3.28919e-09
FP671120.7	-7.05606	-2.00005	39.8798	2.70084e-10	3.32793e-09
RN7SL494P	6.99346	-1.26678	39.8735	2.7095e-10	3.3366e-09
COL25A1	-1.43276	3.00945	39.82	2.78483e-10	3.42734e-09
PREX2	2.68206	0.0568574	39.8037	2.80807e-10	3.45388e-09
COX7C	-0.875947	7.17023	39.7928	2.82383e-10	3.47119e-09
NAT9	-1.02428	5.21215	39.786	2.83366e-10	3.48024e-09
UXS1	1.18274	4.84949	39.7854	2.83455e-10	3.48024e-09
TMEM106A	1.60673	2.67827	39.7828	2.83839e-10	3.48289e-09
ROS1	3.06102	1.97484	39.7678	2.86029e-10	3.50767e-09
CISH	2.14996	1.9237	39.7552	2.87877e-10	3.52824e-09
AIP	-1.15607	5.72144	39.749	2.88792e-10	3.53736e-09
ERP27	6.90204	-1.21308	39.7474	2.89029e-10	3.53817e-09
ITGA11	1.49233	8.98863	39.7012	2.95937e-10	3.62058e-09
RAB3C	6.95738	-1.23223	39.6575	3.02645e-10	3.70047e-09
PPP1R14A	7.02231	-1.33813	39.6494	3.0389e-10	3.7135e-09
TNFAIP8L3	-1.34451	4.8503	39.5621	3.17789e-10	3.88104e-09
TRAF5	1.07263	4.24898	39.5526	3.19334e-10	3.89761e-09
ACSS1	1.44282	3.0996	39.5309	3.22902e-10	3.93884e-09
SIGLEC22P	6.89077	-1.27166	39.4824	3.31035e-10	4.03566e-09
SF3B5	-1.12446	5.92819	39.4374	3.38749e-10	4.12726e-09
NLRP12	4.69693	-0.394155	39.4228	3.41284e-10	4.15571e-09
TTC38	-1.08497	5.09317	39.4091	3.43685e-10	4.18247e-09
ALDH7A1	-0.90037	6.00852	39.3855	3.47878e-10	4.23101e-09
PPARGC1B	1.51381	2.79638	39.3382	3.56408e-10	4.33221e-09
SSR2	-0.862064	7.63773	39.3221	3.59356e-10	4.36547e-09
MZT1	1.2317	3.5258	39.2953	3.64324e-10	4.42323e-09
LINC02761	-4.44072	-1.03862	39.2752	3.68092e-10	4.46636e-09
DMTN	2.37818	0.951671	39.2677	3.69498e-10	4.48079e-09
TMEM183A	-0.930188	5.94111	39.2433	3.74149e-10	4.53453e-09
DCK	1.05665	4.34719	39.2368	3.75392e-10	4.54693e-09
TMEM154	1.47361	4.51812	39.2249	3.77694e-10	4.57214e-09
AL590764.1	6.91555	-1.3024	39.1883	3.8484e-10	4.65591e-09
G2E3	1.25481	4.20771	39.1813	3.86222e-10	4.6699e-09
TRA2B	1.0018	6.55499	39.1335	3.95784e-10	4.78272e-09
SLC41A3	-1.27402	5.97771	39.0973	4.032e-10	4.86949e-09
MRPS18B	-0.856652	5.61845	39.0708	4.08702e-10	4.93305e-09
DBP	-1.46098	3.43721	39.0427	4.14631e-10	5.0017e-09
DNAJB2	-1.08133	6.08123	39.002	4.23374e-10	5.10419e-09
EXOSC8	1.06396	4.39715	38.9433	4.36293e-10	5.25687e-09
FBLN5	1.2699	5.40052	38.9328	4.38651e-10	5.2822e-09
AC138649.1	5.65899	-1.13811	38.9296	4.39358e-10	5.28764e-09
RUNX3	2.76097	2.87757	38.8765	4.51487e-10	5.43045e-09
ZGRF1	1.64624	3.45132	38.829	4.62613e-10	5.56104e-09
AC141557.2	6.8142	-1.26104	38.7952	4.70695e-10	5.6549e-09
AC008105.3	2.05309	0.602886	38.7931	4.7119e-10	5.65756e-09
TIAL1	0.922691	5.16729	38.7853	4.73072e-10	5.67687e-09
ZNF117	1.62057	4.04566	38.7832	4.7358e-10	5.67966e-09
TTC39B	1.08067	4.77527	38.7793	4.74541e-10	5.68789e-09
LRRFIP1	1.11724	6.3139	38.759	4.79498e-10	5.74398e-09
DPYD	-0.996959	7.03091	38.7384	4.8458e-10	5.80149e-09
Z97192.1	6.89875	-1.29899	38.7241	4.88135e-10	5.84067e-09
LRRC8B	1.4512	3.52447	38.7154	4.90321e-10	5.86344e-09
BACH2	-1.32105	3.30278	38.7045	4.93075e-10	5.89296e-09
ENC1	1.0797	6.55251	38.6777	4.99875e-10	5.97078e-09
WNT3	-1.68699	1.75226	38.6736	5.00951e-10	5.98018e-09
HIBADH	-0.893035	5.72961	38.6612	5.04126e-10	6.0146e-09
SETD1B	1.60388	3.55531	38.6439	5.08621e-10	6.06474e-09
RFTN2	-0.999928	4.23508	38.6403	5.0955e-10	6.07231e-09
CKAP2	1.1634	5.04849	38.6227	5.14168e-10	6.12381e-09
BDKRB2	-2.61924	4.4414	38.6109	5.17294e-10	6.1575e-09
AP001636.1	6.80491	-1.22772	38.5956	5.21361e-10	6.20233e-09
LY6G6E	6.91311	-1.34037	38.5893	5.2306e-10	6.21896e-09
GPR18	3.83744	0.394435	38.5858	5.23993e-10	6.22648e-09
SCAT2	4.68977	-0.863499	38.5819	5.25042e-10	6.23537e-09
DNAH1	1.10282	3.77472	38.5504	5.33577e-10	6.33308e-09
XIRP1	7.07284	-1.38219	38.5229	5.41141e-10	6.41918e-09
CNOT6L	1.09724	5.08973	38.5214	5.41578e-10	6.42068e-09
RPL34	-0.88599	8.30476	38.4825	5.52479e-10	6.5426e-09
SRRM1	1.29304	5.12616	38.4824	5.52495e-10	6.5426e-09
TRRAP	0.926426	6.15541	38.4626	5.58133e-10	6.60559e-09
SNRPA1	1.30242	3.34326	38.399	5.76612e-10	6.82038e-09
TMEM52	-3.19668	-0.534535	38.3696	5.8536e-10	6.9199e-09
FAM155A	-1.33385	4.04907	38.3367	5.9532e-10	7.03362e-09
SPNS2	2.90439	1.46347	38.3202	6.0038e-10	7.08935e-09
PLAU	1.4895	6.46339	38.318	6.01067e-10	7.09341e-09
C5AR2	4.15228	-0.43063	38.3056	6.04896e-10	7.13453e-09
SCUBE1	6.94863	-1.31163	38.2898	6.09798e-10	7.18825e-09
AC018607.1	6.87311	-1.33668	38.2844	6.11507e-10	7.20428e-09
KCNIP3	-2.34791	2.1469	38.2776	6.13644e-10	7.22534e-09
GPRIN1	-1.5153	3.3768	38.2423	6.24821e-10	7.35275e-09
EIF5B	1.38287	5.5169	38.2346	6.27313e-10	7.37789e-09
SPINT1	3.64187	1.40494	38.2105	6.3509e-10	7.4651e-09
COMP	2.30435	7.15166	38.2028	6.37606e-10	7.49043e-09
AC100801.2	6.92624	-1.34193	38.1894	6.4199e-10	7.53764e-09
HPDL	2.59557	0.846916	38.187	6.42808e-10	7.54296e-09
NPAS2	1.47372	2.85549	38.1635	6.50574e-10	7.62976e-09
HPSE	1.90437	2.8461	38.146	6.56426e-10	7.69403e-09
LINC00539	2.15354	1.12543	38.1427	6.5754e-10	7.70272e-09
KCTD7	-0.934504	4.7848	38.0919	6.74884e-10	7.90142e-09
CELF2	1.36612	6.14805	38.0538	6.88194e-10	8.04855e-09
SELENOI	0.984803	5.16638	38.0537	6.88229e-10	8.04855e-09
Z94721.3	4.41015	-0.786869	38.0321	6.95905e-10	8.13371e-09
LINC00528	6.8698	-1.27147	38.0058	7.05364e-10	8.2396e-09
RFC2	1.22436	3.62203	37.9797	7.14845e-10	8.34564e-09
ANKRD18A	6.91086	-1.20574	37.9407	7.29268e-10	8.50922e-09
NDNF	-1.68453	3.0149	37.9384	7.30154e-10	8.51476e-09
FAM13C	-1.47874	2.67015	37.9317	7.32639e-10	8.53892e-09
PLEKHA7	4.59157	-0.349991	37.9084	7.41471e-10	8.63698e-09
CCPG1	0.962784	5.82899	37.9061	7.42327e-10	8.64209e-09
TOMM7	-0.841317	7.02816	37.8819	7.51584e-10	8.74494e-09
NUDT2	-1.03039	4.33277	37.8672	7.57294e-10	8.80642e-09
ALS2	0.914159	6.36774	37.8493	7.64261e-10	8.88244e-09
IL16	1.15309	3.97821	37.8465	7.65371e-10	8.89035e-09
ATP13A3	1.01253	7.40719	37.826	7.73434e-10	8.97896e-09
JPH2	7.12144	-1.3439	37.8071	7.80951e-10	9.06113e-09
AFF1	1.20854	6.15694	37.8044	7.82046e-10	9.06875e-09
NRARP	4.28204	-0.871493	37.7947	7.85964e-10	9.10907e-09
EPHB2	-0.932924	5.00798	37.7244	8.14799e-10	9.43797e-09
CDC73	0.931414	5.37349	37.6981	8.25869e-10	9.56085e-09
YES1P1	4.92463	-0.957399	37.6885	8.29918e-10	9.60234e-09
TSPAN9	-1.20637	5.26604	37.6602	8.42051e-10	9.73728e-09
ACVR2A	1.19861	5.37387	37.6504	8.46299e-10	9.78093e-09
LINC02801	6.88067	-1.35692	37.6288	8.55702e-10	9.88408e-09
GTSF1	6.77482	-1.34229	37.6258	8.57032e-10	9.89392e-09
PHACTR4	1.42652	4.18853	37.6059	8.65807e-10	9.98964e-09
CD7	6.74161	-1.23815	37.5987	8.69035e-10	1.00213e-08
TSPOAP1	1.51633	4.31359	37.588	8.73795e-10	1.00706e-08
PRKAR1B-AS1	6.7951	-1.30826	37.5733	8.80423e-10	1.01413e-08
PFDN5	-0.839469	7.62183	37.5654	8.84e-10	1.01751e-08
ADA2	4.26261	3.43558	37.5646	8.84343e-10	1.01751e-08
FER1L6	-1.30688	4.88665	37.5623	8.85415e-10	1.01818e-08
AC009275.1	-1.85223	1.94615	37.5551	8.8868e-10	1.02136e-08
ACOT13	-1.08386	4.94202	37.5513	8.90404e-10	1.02278e-08
SMIM3	-1.08371	5.91825	37.5406	8.95288e-10	1.02782e-08
HMGB3	1.36137	4.56516	37.499	9.14596e-10	1.0494e-08
RUNX1T1	1.17867	3.57538	37.4917	9.18034e-10	1.05276e-08
PAPPA2	1.37342	5.58456	37.4849	9.21251e-10	1.05586e-08
AC104530.1	4.76278	0.76107	37.4598	9.33155e-10	1.06891e-08
ADNP	0.945069	5.77823	37.4462	9.39676e-10	1.07579e-08
FUT8	-0.820018	6.78748	37.4164	9.54175e-10	1.09178e-08
SIK1B	2.56465	1.68558	37.4071	9.58727e-10	1.09638e-08
SLC44A1	-0.850099	7.6085	37.3958	9.64286e-10	1.10213e-08
TBX2	-1.50105	3.62878	37.3924	9.65958e-10	1.10285e-08
ST3GAL6-AS1	-1.73274	1.20203	37.3924	9.6598e-10	1.10285e-08
ST7-AS2	4.77272	-0.547677	37.3798	9.7222e-10	1.10936e-08
AC009962.1	5.47599	-1.19024	37.3517	9.86363e-10	1.12488e-08
CCDC39	1.73311	1.65643	37.3311	9.96837e-10	1.1362e-08
PLEKHM2	-1.24517	7.72738	37.3219	1.00155e-09	1.14094e-08
ING4	-1.09497	4.97607	37.267	1.03013e-09	1.17285e-08
AC008894.2	3.82951	-0.28244	37.246	1.04127e-09	1.18488e-08
RPS6KA1	1.66182	4.71213	37.2433	1.04273e-09	1.18589e-08
ACBD7	4.87328	-0.998967	37.2209	1.05475e-09	1.1989e-08
ACVR1C	-2.32705	0.984108	37.2091	1.06118e-09	1.20554e-08
RPL35A	-0.922285	8.55931	37.2065	1.06261e-09	1.20651e-08
TMOD1	5.19703	-0.949483	37.1904	1.07142e-09	1.21585e-08
HSPA1A	-1.07918	5.70048	37.1634	1.08631e-09	1.23206e-08
THBS2	1.20749	10.547	37.1589	1.08886e-09	1.23429e-08
TRAM2-AS1	-1.03032	3.87197	37.156	1.09044e-09	1.2354e-08
FAXDC2	-0.972157	4.43355	37.1489	1.09443e-09	1.23924e-08
SNAI2	-0.876782	6.2655	37.1383	1.10039e-09	1.2449e-08
NFKBID	1.55922	1.81726	37.1379	1.10064e-09	1.2449e-08
ZNF789	1.39185	2.50409	37.1349	1.10233e-09	1.24614e-08
AC068282.1	2.96997	0.0236706	37.1165	1.11276e-09	1.25724e-08
DCAF7	1.14563	5.91242	37.1072	1.11813e-09	1.26261e-08
ISCU	-0.816872	7.03552	37.0897	1.12818e-09	1.27327e-08
MFAP5	1.8501	5.83063	37.079	1.13441e-09	1.2796e-08
CARD9	1.72699	2.18355	37.0145	1.17255e-09	1.3219e-08
RMI1	1.5148	2.74829	37.0074	1.17679e-09	1.32596e-08
THRB	-2.32399	2.99351	37.0045	1.17855e-09	1.32695e-08
GPR22	3.26658	-0.231496	37.0039	1.17895e-09	1.32695e-08
BEX1	3.53938	0.37611	36.9934	1.18532e-09	1.33338e-08
CD63	-0.957819	10.2002	36.9923	1.18596e-09	1.33338e-08
BIN1	-0.996197	5.70825	36.9803	1.1933e-09	1.34091e-08
GPA33	6.78641	-1.30858	36.9781	1.19465e-09	1.3417e-08
SASS6	2.16155	2.60978	36.9465	1.21414e-09	1.36284e-08
AL034397.2	6.7289	-1.31668	36.9309	1.2239e-09	1.37305e-08
TCFL5	-0.997451	4.65816	36.9162	1.23319e-09	1.38272e-08
EPHB4	-1.08346	6.04396	36.9138	1.23471e-09	1.38368e-08
DIPK1B	1.55661	1.6401	36.8578	1.27067e-09	1.42321e-08
STXBP5L	4.20867	-0.441629	36.8503	1.27558e-09	1.42793e-08
S1PR1	-2.01327	4.81617	36.7861	1.31827e-09	1.47492e-08
DMD	1.02806	4.51481	36.7604	1.33576e-09	1.49368e-08
ARG2	-1.48494	2.40142	36.7462	1.34555e-09	1.50382e-08
AC090192.2	-2.90592	0.466345	36.7178	1.3653e-09	1.52506e-08
TEX15	4.1599	-0.593443	36.7081	1.37211e-09	1.53184e-08
ZMIZ2	1.36323	4.57018	36.6596	1.40665e-09	1.56956e-08
AC092801.1	2.44442	0.678987	36.6484	1.41477e-09	1.57777e-08
SHANK1	-1.4871	2.21547	36.6471	1.4157e-09	1.57795e-08
PLXNA2	2.15281	2.88088	36.642	1.41938e-09	1.5812e-08
TRIP6	-1.14476	6.60527	36.6373	1.42286e-09	1.5839e-08
C2CD4A	-5.55678	-1.09519	36.6356	1.42406e-09	1.5839e-08
LINC01605	-1.48416	3.7057	36.6356	1.4241e-09	1.5839e-08
SLAMF6	6.75525	-1.39262	36.6326	1.42628e-09	1.58547e-08
AC099845.1	5.51398	-1.25887	36.6086	1.44395e-09	1.60425e-08
MSS51	1.68391	1.77743	36.602	1.44881e-09	1.60879e-08
GPX4	-1.1658	7.88738	36.5972	1.45239e-09	1.6119e-08
PINK1	-1.47106	5.25947	36.5229	1.50882e-09	1.67362e-08
DAAM1	1.15254	4.01233	36.5171	1.51333e-09	1.67773e-08
YLPM1	1.2452	5.67996	36.4939	1.53144e-09	1.6969e-08
HLA-DQB2	6.87356	-1.45836	36.4784	1.5437e-09	1.70956e-08
TEF	-1.13148	4.87841	36.4769	1.54487e-09	1.70995e-08
EML1	-0.889088	5.03741	36.4511	1.56541e-09	1.73175e-08
SRRM2	1.23553	7.32192	36.4364	1.57733e-09	1.74401e-08
ZNF385A	1.55891	1.77406	36.4105	1.59838e-09	1.76633e-08
PRKCQ-AS1	4.61022	1.36535	36.4025	1.60501e-09	1.77271e-08
RITA1	-1.12408	4.64484	36.3873	1.6175e-09	1.78555e-08
L3MBTL2-AS1	2.80908	1.3592	36.3796	1.62393e-09	1.79169e-08
GIMAP8	5.14528	-0.878389	36.3674	1.63414e-09	1.802e-08
SRGN	1.44275	8.05163	36.3503	1.64853e-09	1.8169e-08
AC243960.1	6.78673	-1.44733	36.3317	1.66436e-09	1.83336e-08
OXER1	4.19039	-0.763697	36.2967	1.69451e-09	1.86558e-08
ZMAT1	2.05768	1.87127	36.2891	1.70114e-09	1.87148e-08
STRBP	1.30049	3.93041	36.2885	1.70168e-09	1.87148e-08
TMEM25	-1.60808	3.7496	36.2846	1.70505e-09	1.87419e-08
FDFT1	-0.947655	8.29242	36.2197	1.76281e-09	1.93666e-08
APBB1	-1.22991	5.69024	36.215	1.76706e-09	1.9403e-08
VWA5A	0.959094	6.34533	36.1963	1.7841e-09	1.95797e-08
NLRC4	2.82589	0.838163	36.1918	1.78819e-09	1.96141e-08
LTB	3.59587	0.55648	36.1882	1.79151e-09	1.96401e-08
ZNF517	-1.24782	3.31329	36.1762	1.80259e-09	1.97511e-08
NUP160	0.902135	5.34536	36.1621	1.81567e-09	1.98839e-08
MRTFA	1.18136	4.81456	36.1546	1.82271e-09	1.99504e-08
ENDOV	-1.1396	3.85759	36.1397	1.83665e-09	2.00923e-08
LOXL2	0.843937	7.66804	36.1227	1.85275e-09	2.02578e-08
PDGFRB	-1.04853	9.25126	36.1079	1.86691e-09	2.04018e-08
TCP11	-4.24212	-1.56108	36.1009	1.87359e-09	2.0464e-08
AL354751.1	-2.59177	-0.185648	36.098	1.87638e-09	2.04836e-08
SNHG7	-1.23589	5.03718	36.0905	1.88364e-09	2.05521e-08
APCDD1L	-1.0396	6.15224	36.0365	1.9366e-09	2.11188e-08
LHFPL5	2.88176	0.225375	36.0145	1.95857e-09	2.13471e-08
GAS7	2.01278	4.88836	36.0085	1.96463e-09	2.14018e-08
LINC01694	6.76923	-1.45941	35.9824	1.99109e-09	2.16786e-08
VCAN	1.15685	10.4153	35.9667	2.00722e-09	2.18428e-08
TGFBR1	0.905513	6.92225	35.9591	2.01499e-09	2.19158e-08
TLCD1	-1.39766	2.5665	35.9434	2.03132e-09	2.2079e-08
CYP1B1	-0.947941	8.81157	35.9426	2.03213e-09	2.2079e-08
PRRX2	-1.99805	0.830103	35.9201	2.05574e-09	2.23238e-08
AC092881.1	2.34791	1.10971	35.8877	2.09026e-09	2.26868e-08
ST6GAL1	1.04968	4.66766	35.8699	2.10947e-09	2.28832e-08
ZEB2-AS1	2.49102	1.07202	35.8389	2.1433e-09	2.3238e-08
TCN2	-1.35864	5.00661	35.805	2.18082e-09	2.36324e-08
RREB1	0.907481	6.03205	35.7713	2.21891e-09	2.40325e-08
KIAA0087	6.8692	-1.42466	35.768	2.22272e-09	2.40612e-08
COLEC12	-1.07842	6.219	35.7453	2.24876e-09	2.43303e-08
GALM	-1.033	4.9295	35.7438	2.25042e-09	2.43356e-08
FNDC4	-1.35716	5.20344	35.7381	2.25709e-09	2.43949e-08
SCAF4	1.42504	4.17533	35.7183	2.28011e-09	2.46309e-08
AC099524.1	6.76717	-1.47503	35.7067	2.29374e-09	2.47652e-08
LINC01366	6.73799	-1.42446	35.6975	2.30461e-09	2.48696e-08
P2RY2	2.26499	1.18588	35.6887	2.31504e-09	2.4969e-08
IFIT1	-1.21268	5.04594	35.6756	2.33062e-09	2.5124e-08
DBF4	1.36336	3.64262	35.6547	2.35582e-09	2.53825e-08
AEBP2	1.19153	4.40755	35.6113	2.40887e-09	2.59406e-08
ELOB	-1.0951	6.61531	35.5851	2.44151e-09	2.62783e-08
PEBP1	-0.802148	7.95792	35.5202	2.52417e-09	2.71539e-08
EGR1	1.50809	3.85012	35.5055	2.54335e-09	2.7346e-08
CDC42EP3	1.01992	6.88371	35.484	2.57152e-09	2.76345e-08
DIAPH1-AS1	3.67742	-0.358827	35.4796	2.57738e-09	2.76831e-08
TAF15	1.44886	4.28666	35.4623	2.60036e-09	2.79154e-08
SDCBP2	-1.81261	1.04408	35.4567	2.60789e-09	2.79817e-08
AC073840.1	6.78939	-1.34481	35.4469	2.62104e-09	2.81082e-08
IL26	4.18827	-0.468481	35.4298	2.64417e-09	2.83415e-08
H2AX	1.21364	4.25654	35.4223	2.65431e-09	2.84355e-08
ZNF385D	-1.14112	4.53705	35.4151	2.66414e-09	2.8526e-08
PPP3CB-AS1	2.04783	0.95683	35.4044	2.6788e-09	2.86682e-08
CEP250-AS1	6.78313	-1.49092	35.4001	2.68478e-09	2.87173e-08
SNCA	2.56868	2.44314	35.3598	2.74086e-09	2.9302e-08
CAVIN2-AS1	6.72541	-1.45524	35.351	2.75331e-09	2.94199e-08
IFIT3	-1.13707	5.41326	35.3388	2.77051e-09	2.95884e-08
EIF3I	-0.832494	7.30324	35.3282	2.78571e-09	2.97354e-08
MYLK	0.841708	8.21472	35.3176	2.80096e-09	2.98827e-08
TNFRSF14-AS1	2.55142	0.206387	35.311	2.81036e-09	2.99675e-08
DOT1L	1.21512	4.23767	35.2934	2.83595e-09	3.02248e-08
OLFML2A	-1.93987	7.21907	35.2797	2.85593e-09	3.0422e-08
RNF150	1.04866	4.24771	35.2734	2.86515e-09	3.05045e-08
RAB40B	-1.34423	2.71952	35.2609	2.88367e-09	3.06859e-08
FCER2	6.74253	-1.44711	35.256	2.89095e-09	3.07475e-08
ANGPTL4	-2.02664	4.67846	35.2372	2.91901e-09	3.10301e-08
EFCAB1	-2.25875	0.393068	35.19	2.99051e-09	3.17738e-08
MIS18BP1	1.09244	5.27963	35.1568	3.04204e-09	3.23047e-08
B3GNT9	-1.16821	5.84899	35.1526	3.04854e-09	3.23571e-08
RBL1	1.23897	4.1866	35.1507	3.05147e-09	3.23716e-08
WFDC1	6.68566	-1.44058	35.1296	3.08481e-09	3.27085e-08
C6orf89	-0.827495	7.38785	35.1005	3.13114e-09	3.31827e-08
PDGFRL	-1.99446	1.72877	35.0975	3.13608e-09	3.3218e-08
ANKRD1	4.4036	4.62057	35.0583	3.19979e-09	3.38755e-08
MACROH2A1	0.831531	7.14962	35.0511	3.21161e-09	3.39833e-08
POLA1	1.03391	4.42451	35.0436	3.22398e-09	3.40967e-08
AMFR	-0.888429	7.50809	35.018	3.26667e-09	3.45305e-08
RETSAT	-0.824168	6.45754	35.0043	3.28981e-09	3.47573e-08
IL11RA	-1.08222	4.17285	34.9795	3.33189e-09	3.51839e-08
AC104794.3	-1.60346	2.05668	34.9732	3.3427e-09	3.52801e-08
ARHGEF25	-1.24048	3.05827	34.9706	3.3472e-09	3.53096e-08
IL17RC	-1.25904	4.4606	34.9542	3.37558e-09	3.55798e-08
TRIM29	6.89343	-1.53224	34.9538	3.37626e-09	3.55798e-08
TBC1D2B	-0.968394	7.1866	34.952	3.37932e-09	3.55939e-08
NEGR1	1.11606	4.63103	34.9505	3.38189e-09	3.56028e-08
CARD19	-1.45418	4.82327	34.9469	3.38813e-09	3.56504e-08
IGKC	6.79683	-1.52188	34.9378	3.40406e-09	3.57997e-08
FAM111A	0.980578	5.50324	34.9327	3.41293e-09	3.58702e-08
ARHGDIA	1.28486	5.72401	34.932	3.41423e-09	3.58702e-08
STARD10	-1.29292	3.94557	34.924	3.42828e-09	3.59871e-08
LSP1	2.01372	3.98721	34.9237	3.42883e-09	3.59871e-08
AC092139.3	3.57691	-0.467343	34.9182	3.43857e-09	3.6071e-08
PPTC7	1.06878	3.62832	34.8844	3.49872e-09	3.66833e-08
SLX4	1.40437	3.33974	34.8751	3.51547e-09	3.68402e-08
TBC1D16	-0.957074	7.56246	34.8548	3.55224e-09	3.72016e-08
TMEM163	2.98666	-0.0643733	34.8541	3.55354e-09	3.72016e-08
TREM1	6.65054	-1.37404	34.8467	3.56716e-09	3.73252e-08
KRT73	6.76038	-1.47584	34.8447	3.57073e-09	3.73436e-08
AK5	-1.27331	5.03149	34.8408	3.5779e-09	3.73997e-08
ADAMTS2	0.886082	6.15689	34.8199	3.61651e-09	3.77842e-08
SGCD	1.28326	6.23222	34.8189	3.61847e-09	3.77856e-08
CASZ1	4.32825	-0.886811	34.8136	3.62823e-09	3.78684e-08
LRP4	-1.2975	3.71622	34.8088	3.6372e-09	3.79429e-08
TMED3	-0.914142	7.14966	34.8018	3.65029e-09	3.80602e-08
AC092384.1	6.72718	-1.51376	34.8001	3.65346e-09	3.80741e-08
MTBP	1.50749	2.36127	34.7991	3.65534e-09	3.80745e-08
H3C11	1.54864	5.02546	34.7857	3.68061e-09	3.83184e-08
ESPNL	-1.66819	2.3833	34.762	3.72568e-09	3.87681e-08
C1QL1	-2.89255	-0.962112	34.7162	3.8145e-09	3.96724e-08
GZMB	5.08657	-0.449331	34.7042	3.83793e-09	3.9896e-08
SCLY	1.83695	1.03533	34.7024	3.84155e-09	3.99135e-08
FAM72C	6.76416	-1.50032	34.6714	3.90315e-09	4.05332e-08
PLA2R1	-0.840546	6.44308	34.6461	3.95432e-09	4.1044e-08
HTR7P1	-1.23241	3.39071	34.6347	3.97755e-09	4.12643e-08
CDKN3	1.95955	2.15044	34.6213	4.00498e-09	4.15281e-08
ATP11A	1.26183	4.54976	34.6024	4.044e-09	4.19117e-08
PA2G4P6	5.30507	-1.20927	34.566	4.12032e-09	4.26812e-08
MLF1	-1.1519	3.6919	34.5553	4.14317e-09	4.28965e-08
AC007336.1	2.62887	0.649883	34.5439	4.16737e-09	4.31254e-08
PALLD	1.00301	7.1628	34.4943	4.27503e-09	4.42174e-08
[truncated: 18,677 more rows]
