# Supplementary material for: Mesenchymal stromal cells improve the transplantation outcome of CRISPR-Cas9 gene-edited human HSPCs
Source: Mol Ther. 2022 Aug 17;31(1):230–48. doi: 10.1016/j.ymthe.2022.08.011 (PMC9840125; doi:10.1016/j.ymthe.2022.08.011)
Supplement: Table S2. List of the significantly enriched GO terms derived from the GSEA of the pre-ranked gene list resulting from the comparison between MSCs and MSCs co-cultured with GE-HSPCs [file mmc3.xlsx]

## Sheet: gsea_GO_BP
ID	Description	setSize	enrichmentScore	NES	pvalue	p.adjust	qvalues	rank	leading_edge	core_enrichment
GO:0000280	nuclear division	358	0.585428	1.369	9.999e-05	0.000592127	0.000438764	2886	tags=29%, list=17%, signal=25%	IL1B/MYBL2/NEK2/PDGFB/UBE2C/SGO1/PKMYT1/DLGAP5/NUF2/MKI67/ASPM/AURKB/CDCA8/TOP2A/MND1/CDC20/NCAPH/BUB1B/RAD54L/CD28/CDCA5/TGFA/TTK/ESPL1/BIRC5/TPX2/IL1A/KIF18B/TACC3/CDC25C/TEX15/RAD51/BUB1/ZWINT/FANCD2/FBXO43/MEI1/KIF14/KIFC1/NCAPG/MSH5/NDC80/SPAG5/KIF2C/FANCA/CDT1/PLK1/PRC1/CENPF/KIF11/HASPIN/IGF1/CCNE2/CCNA1/KIF23/CENPE/SGO2/CENPK/MAD2L1/KIF4A/BRIP1/AURKA/TRIP13/KIF20B/GEN1/SYCP3/KIF18A/LIF/EM…
GO:0001819	positive regulation of cytokine production	379	0.689345	1.61216	9.999e-05	0.000592127	0.000438764	1702	tags=26%, list=10%, signal=24%	PTPRC/CYBB/MYB/SYK/IL1RL1/SPN/PF4/IRF8/AIF1/TYROBP/CCR2/AZU1/CLEC7A/CLEC5A/CD244/NFAM1/LILRA2/ELANE/LILRB2/TLR8/SASH3/TLR7/LILRB1/FCN1/TMIGD2/OSM/IL1B/CD34/IRF4/LPL/LILRA5/CD2/CCL3/TNF/CLEC4E/LY9/CD86/FCER1G/PRKCQ/FGR/SLAMF6/IL18/PTAFR/IGHD/IRF5/EPX/INAVA/HLA-DPA1/C5AR1/LGALS9/RSAD2/IL10/DRD2/EBI3/SAA1/HAVCR2/CD74/TREM2/PLCG2/CSF1R/NLRP12/CD28/LEP/IL12RB1/NLRP2/CD226/CD200/IL1A/IL26/GPSM3/CARD11/…
GO:0002218	activation of innate immune response	267	0.607231	1.41564	9.999e-05	0.000592127	0.000438764	1699	tags=16%, list=10%, signal=15%	SYK/BTK/HCK/S100A9/ITGAM/CD300A/CD300LF/CLEC7A/S100A8/LILRA2/TLR8/ICAM3/TLR7/FCN1/IRF4/GFI1/CLEC4E/FCER1G/PIK3AP1/TLR10/CLEC10A/INAVA/RSAD2/HAVCR2/PLCG2/MARCO/CARD11/MNDA/LBP/ITGB2/SMPDL3B/CD14/NLRC4/RPS6KA5/ICAM2/NOD2/IRAK3/MUC19/LYN/CD36/CTSS/TLR2/MAP3K1/ARRB2
GO:0002237	response to molecule of bacterial origin	272	0.687789	1.60387	9.999e-05	0.000592127	0.000438764	1751	tags=27%, list=10%, signal=24%	MPO/CSF2RB/PPBP/HCK/PF4/CTSG/IRF8/HPGD/IL10RA/SELP/STAP1/CD180/S100A8/LILRA2/ELANE/LY86/LILRB2/CCR5/LILRB1/IL1B/FCGR2B/GFI1/CX3CR1/CXCL13/CNR2/CCL3/TNF/CEBPE/MRC1/CD86/CD96/IL18/PTAFR/IRF5/SCGB1A1/INAVA/C5AR1/LGALS9/IL10/HAVCR2/TREM2/PLCG2/BPI/THBD/FMO1/ANKRD1/HAMP/CCR7/CMPK2/IL12RB2/LBP/IL1RN/ACP5/NLRP3/CCL5/CD14/NOD2/CXCL2/P2RX7/CLDN1/MEF2C/IRAK3/SLC11A1/SNCA/LYN/CD36/SLPI/TLR2/TNFRSF11A/HMGB2/…
GO:0002250	adaptive immune response	338	0.771774	1.80334	9.999e-05	0.000592127	0.000438764	1527	tags=37%, list=9%, signal=34%	PTPRC/SYK/PRKCB/BTK/IL1RL1/SPN/PIK3CG/HLA-DQB1/GAPT/CD84/HLA-DQA1/CLC/CD48/LAIR1/CCR2/IGHM/HLA-DRB5/LILRB4/SIGLEC10/C1QB/CD244/KLHL6/SLAMF7/C1QC/LILRB2/MYO1G/CD1C/TLR8/SASH3/LILRB1/CR1/HLA-DRB1/TRGC1/FOXJ1/IGLL1/C1QA/SAMSN1/IL1B/FCGR2B/CD1E/HLA-DQA2/IRF4/LAX1/TRGC2/FCGR1B/PTPN6/LILRA1/CXCL13/TNF/HLA-DRA/ADGRE1/PRF1/LY9/CD86/FCER1G/HLA-DQB2/PRKCQ/IGKC/SLAMF6/IL18/FCER2/HLA-DOA/CD7/IGLV3-19/WAS/INP…
GO:0002275	myeloid cell activation involved in immune response	496	0.746218	1.74926	9.999e-05	0.000592127	0.000438764	1634	tags=28%, list=10%, signal=26%	MPO/PTPRC/LYZ/NCKAP1L/CYBB/SYK/BTK/KRT1/PPBP/PIK3CG/PRTN3/CTSG/CD33/CD84/CD93/S100A9/MS4A3/ITGAM/TYROBP/LAIR1/CCR2/CD300A/MMP9/AZU1/CLEC12A/CLEC5A/S100A8/GATA2/NFAM1/SIGLEC14/LILRA2/ELANE/LILRB2/KIT/SUCNR1/CD53/CR1/FCN1/IQGAP2/HBB/P2RX1/SIGLEC9/VNN1/RETN/SELL/OLR1/ITGAL/CEACAM6/RNASE2/PTPN6/CCL3/ITGAX/ADGRG3/TRPM2/ARHGAP9/BIN2/SERPINB10/SLC27A2/PIGR/LRG1/S100A12/FCER1G/RAB37/FGR/PTAFR/PLAC8/AOC1/…
GO:0002283	neutrophil activation involved in immune response	451	0.733936	1.7183	9.999e-05	0.000592127	0.000438764	1634	tags=26%, list=10%, signal=24%	MPO/PTPRC/LYZ/NCKAP1L/CYBB/SYK/KRT1/PPBP/PRTN3/CTSG/CD33/CD93/S100A9/MS4A3/ITGAM/TYROBP/LAIR1/CD300A/MMP9/AZU1/CLEC12A/CLEC5A/S100A8/NFAM1/SIGLEC14/LILRA2/ELANE/LILRB2/CD53/CR1/FCN1/IQGAP2/HBB/P2RX1/SIGLEC9/VNN1/RETN/SELL/OLR1/ITGAL/CEACAM6/RNASE2/PTPN6/ITGAX/ADGRG3/TRPM2/ARHGAP9/BIN2/SERPINB10/SLC27A2/PIGR/LRG1/S100A12/FCER1G/RAB37/FGR/PTAFR/PLAC8/AOC1/SIGLEC5/LRMP/ATP8B4/TMC6/CXCR2/TCN1/EPX/PRA…
GO:0002429	immune response-activating cell surface receptor signaling pathway	312	0.754225	1.75975	9.999e-05	0.000592127	0.000438764	1546	tags=28%, list=9%, signal=26%	PTPRC/NCKAP1L/SYK/PRKCB/BTK/TESPA1/VAV1/LCP2/GCSAML/HCK/HLA-DQB1/HLA-DQA1/CD300A/STAP1/IGHM/HLA-DRB5/LILRB4/KLHL6/NFAM1/LILRA2/FPR3/MYO1G/GRAP2/ICAM3/CR1/FCN1/HLA-DRB1/IGLL1/FCGR2B/ELMO1/HLA-DQA2/CD22/CD38/LAX1/PTPN6/FYB1/HLA-DRA/CLEC4E/FCER1G/HLA-DQB2/PRKCQ/FGR/IGKC/MS4A1/FCGR3A/IGLV3-19/WAS/INPP5D/LAT2/FCGR1A/IGHD/CLEC10A/NCR3/PRAM1/UBASH3A/TRAT1/HLA-DPA1/FCGR2A/C5AR1/SLA2/NFATC2/THEMIS/CD79B/P…
GO:0002446	neutrophil mediated immunity	461	0.726548	1.70171	9.999e-05	0.000592127	0.000438764	1634	tags=25%, list=10%, signal=24%	MPO/PTPRC/LYZ/NCKAP1L/CYBB/SYK/KRT1/PPBP/PRTN3/CTSG/CD33/CD93/S100A9/MS4A3/ITGAM/TYROBP/LAIR1/CD300A/MMP9/AZU1/CLEC12A/CLEC5A/S100A8/NFAM1/SIGLEC14/ELANE/LILRB2/CD53/CR1/FCN1/IQGAP2/HBB/P2RX1/SIGLEC9/VNN1/RETN/SELL/OLR1/ITGAL/CEACAM6/RNASE2/PTPN6/ITGAX/ADGRG3/TRPM2/ARHGAP9/BIN2/SERPINB10/SLC27A2/PIGR/LRG1/S100A12/FCER1G/RAB37/FGR/PTAFR/PLAC8/AOC1/SIGLEC5/LRMP/ATP8B4/TMC6/CXCR2/TCN1/EPX/PRAM1/RNAS…
GO:0002521	leukocyte differentiation	420	0.714655	1.67272	9.999e-05	0.000592127	0.000438764	1752	tags=29%, list=10%, signal=26%	PTPRC/NCKAP1L/MYB/IKZF1/SYK/BTK/SPN/TAL1/PRTN3/TESPA1/VAV1/PF4/MFNG/PIK3R6/TYROBP/CCR2/MMP9/LILRB4/GATA2/CBFA2T3/ITM2A/NFAM1/C1QC/LILRB2/KIT/SASH3/LILRB1/CR1/CA2/ZBTB16/SPI1/FOXJ1/TMEM176B/FCGR2B/VNN1/IRF4/GATA1/PTPN6/CD2/CCL3/ADGRG3/TRPM2/FUT7/TNF/TNFSF8/TMEM176A/FLT3/CLEC4E/CEBPE/LY9/CD86/FCER1G/LYL1/SLAMF6/IL18/HLA-DOA/MS4A1/INPP5D/C17orf99/IFNK/BATF/HCLS1/TESC/GPR183/LGALS9/RASSF2/RHOH/RSAD2/…
GO:0002683	negative regulation of immune system process	377	0.676026	1.58097	9.999e-05	0.000592127	0.000438764	1806	tags=24%, list=11%, signal=22%	PTPRC/BTK/IL1RL1/SPN/TAL1/PF4/CD84/TYROBP/CCR2/CD300A/STAP1/LST1/CD300LF/LILRB4/GATA2/C1QC/LILRA2/VSIG4/LILRB2/CST7/LILRB1/CR1/ZBTB16/FOXJ1/TMEM176B/SAMSN1/FCGR2B/CD22/IRF4/LAX1/PTPN6/CNR2/CCL3/TNF/GPR171/TNFAIP8L2/TMEM176A/CD86/FCER1G/CD96/HLA-DOA/A2M/RIPOR2/CD200R1/CLEC12B/INPP5D/CXCR2/UBASH3A/SCGB1A1/PADI2/LGALS9/SLA2/JAK3/IL10/IL7R/SLAMF8/DRD2/HAVCR2/CD74/BPI/FGL2/SERPINB9/NRARP/CD200/C5AR2/M…
GO:0002694	regulation of leukocyte activation	419	0.743082	1.73925	9.999e-05	0.000592127	0.000438764	1492	tags=32%, list=9%, signal=29%	PTPRC/NCKAP1L/MYB/DOCK8/SYK/BTK/IL1RL1/SPN/TESPA1/VAV1/CD84/AIF1/PIK3R6/ITGAM/TYROBP/CLC/CCR2/CD300A/STAP1/LST1/IGHM/CD300LF/LILRB4/CLEC7A/GATA2/NFAM1/VSIG4/LILRB2/CST7/GRAP2/SASH3/LILRB1/CR1/TMIGD2/ZBTB16/FOXJ1/IGLL1/SAMSN1/IL1B/FCGR2B/VNN1/CD22/CD38/IRF4/LAX1/PTPN6/CD2/CNR2/CCL3/TNFSF8/TNFSF14/CLECL1/TNFAIP8L2/CORO1A/CD86/FCER1G/PRKCQ/FGR/IGKC/IL18/HLA-DOA/PTAFR/RIPOR2/INPP5D/IGHD/PRAM1/SCGB1A1…
GO:0002696	positive regulation of leukocyte activation	262	0.757312	1.76502	9.999e-05	0.000592127	0.000438764	1890	tags=37%, list=11%, signal=34%	PTPRC/NCKAP1L/MYB/DOCK8/SYK/BTK/IL1RL1/TESPA1/VAV1/AIF1/PIK3R6/ITGAM/TYROBP/CCR2/STAP1/IGHM/LILRB4/CLEC7A/GATA2/LILRB2/GRAP2/SASH3/LILRB1/TMIGD2/ZBTB16/IGLL1/IL1B/VNN1/CD38/PTPN6/CD2/CCL3/TNFSF14/CLECL1/CORO1A/CD86/FCER1G/PRKCQ/FGR/IGKC/IL18/PTAFR/INPP5D/IGHD/VAMP8/HLA-DPA1/GPR183/LGALS9/SPTA1/NFATC2/JAK3/MPL/IL10/IL7R/EBI3/HAVCR2/CD74/TREM2/HLA-DMB/ZAP70/CD28/LEP/IL12RB1/TRBC2/CD226/BTLA/ATAD5/C…
GO:0002697	regulation of immune effector process	322	0.729156	1.70229	9.999e-05	0.000592127	0.000438764	1550	tags=29%, list=9%, signal=27%	PTPRC/MYB/SYK/BTK/VAV1/CD84/PIK3R6/ITGAM/CLC/CCR2/CD300A/GATA2/C1QB/CD244/C1QC/VSIG4/CD1C/SASH3/LILRB1/CR1/FOXJ1/C1QA/IL1B/FCGR2B/CD1E/CD22/IRF4/PTPN6/TNF/CR1L/CD86/FCER1G/CD96/FGR/IGKC/SLAMF6/IL18/FCER2/PTAFR/A2M/CLEC12B/IGLV3-19/WAS/C17orf99/NCR3/PRAM1/CD1A/MZB1/VAMP8/ADGRE2/C5AR1/UNC13D/LGALS9/RSAD2/JAK3/IL10/IL7R/SLAMF8/HAVCR2/CD74/HLA-DMB/FGL2/STXBP2/CD28/LEP/SERPINB9/IL12RB1/IL18RAP/CD226/C…
GO:0002757	immune response-activating signal transduction	456	0.71472	1.67383	9.999e-05	0.000592127	0.000438764	1546	tags=24%, list=9%, signal=23%	PTPRC/NCKAP1L/SYK/PRKCB/BTK/TESPA1/VAV1/LCP2/GCSAML/HCK/HLA-DQB1/S100A9/HLA-DQA1/ITGAM/CD300A/STAP1/IGHM/CD300LF/HLA-DRB5/LILRB4/CLEC7A/S100A8/KLHL6/NFAM1/LILRA2/FPR3/MYO1G/GRAP2/TLR8/ICAM3/TLR7/CR1/FCN1/HLA-DRB1/IGLL1/FCGR2B/ELMO1/HLA-DQA2/CD22/CD38/IRF4/LAX1/GFI1/PTPN6/FYB1/HLA-DRA/CLEC4E/FCER1G/PIK3AP1/HLA-DQB2/PRKCQ/FGR/IGKC/MS4A1/FCGR3A/TLR10/IGLV3-19/WAS/INPP5D/LAT2/FCGR1A/IGHD/CLEC10A/NCR3…
GO:0002758	innate immune response-activating signal transduction	249	0.616277	1.43469	9.999e-05	0.000592127	0.000438764	1699	tags=17%, list=10%, signal=15%	SYK/BTK/HCK/S100A9/ITGAM/CD300A/CD300LF/CLEC7A/S100A8/LILRA2/TLR8/ICAM3/TLR7/FCN1/IRF4/GFI1/CLEC4E/FCER1G/PIK3AP1/TLR10/CLEC10A/INAVA/RSAD2/HAVCR2/PLCG2/MARCO/CARD11/LBP/ITGB2/SMPDL3B/CD14/RPS6KA5/ICAM2/NOD2/IRAK3/MUC19/LYN/CD36/CTSS/TLR2/MAP3K1/ARRB2
GO:0002764	immune response-regulating signaling pathway	489	0.724786	1.69873	9.999e-05	0.000592127	0.000438764	1546	tags=25%, list=9%, signal=24%	PTPRC/NCKAP1L/SYK/PRKCB/BTK/MS4A2/TESPA1/VAV1/LCP2/GCSAML/HCK/HLA-DQB1/CD33/S100A9/HLA-DQA1/ITGAM/FCER1A/CD300A/STAP1/IGHM/CD300LF/HLA-DRB5/LILRB4/CLEC7A/S100A8/KLHL6/NFAM1/LILRA2/FPR3/LILRB2/MYO1G/GRAP2/TLR8/KIT/ICAM3/TLR7/LILRB1/CR1/FCN1/HLA-DRB1/IGLL1/FCGR2B/ELMO1/HLA-DQA2/CD22/CD38/IRF4/LAX1/FCGR1B/GFI1/PTPN6/FYB1/HLA-DRA/PIGR/CLEC4E/FCER1G/PIK3AP1/HLA-DQB2/PRKCQ/FGR/IGKC/MS4A1/FCGR3A/TLR10/C…
GO:0002768	immune response-regulating cell surface receptor signaling pathway	343	0.757862	1.77096	9.999e-05	0.000592127	0.000438764	1546	tags=29%, list=9%, signal=27%	PTPRC/NCKAP1L/SYK/PRKCB/BTK/MS4A2/TESPA1/VAV1/LCP2/GCSAML/HCK/HLA-DQB1/HLA-DQA1/FCER1A/CD300A/STAP1/IGHM/HLA-DRB5/LILRB4/KLHL6/NFAM1/LILRA2/FPR3/LILRB2/MYO1G/GRAP2/KIT/ICAM3/LILRB1/CR1/FCN1/HLA-DRB1/IGLL1/FCGR2B/ELMO1/HLA-DQA2/CD22/CD38/LAX1/FCGR1B/PTPN6/FYB1/HLA-DRA/PIGR/CLEC4E/FCER1G/HLA-DQB2/PRKCQ/FGR/IGKC/MS4A1/FCGR3A/CD200R1/CLEC12B/IGLV3-19/WAS/INPP5D/LAT2/FCGR1A/IGHD/CLEC10A/NCR3/PRAM1/UBA…
GO:0002790	peptide secretion	482	0.596907	1.39898	9.999e-05	0.000592127	0.000438764	1725	tags=19%, list=10%, signal=18%	SYK/IL1RL1/LCP2/CD33/AIF1/CLEC5A/S100A8/CD244/LILRA2/PLEK/TLR8/SUCNR1/LILRB1/FCN1/OSM/IL1B/FCGR2B/CD34/CD22/CD38/LAX1/LPL/LILRA5/CD2/CCL3/TNF/CLECL1/CLEC4E/TRH/S100A12/RAB3C/FGR/TLR10/CD200R1/IGHD/TFR2/LGALS9/ABCG1/RSAD2/IL10/DRD2/SAA1/HAVCR2/CD74/TREM2/CSF1R/NLRP12/LEP/ANKRD1/NLRP2/CD200/IL1A/STXBP5L/IL26/C5AR2/CARD11/CRHBP/CCR7/C1QTNF4/IL1RN/GBP5/NLRP10/NLRP3/CTAGE9/ITGB6/IGF1/CCL5/CD14/FOXP3/R…
GO:0002791	regulation of peptide secretion	382	0.598206	1.3992	9.999e-05	0.000592127	0.000438764	1724	tags=19%, list=10%, signal=18%	SYK/IL1RL1/CD33/AIF1/CLEC5A/S100A8/CD244/LILRA2/TLR8/LILRB1/FCN1/OSM/IL1B/FCGR2B/CD34/CD22/CD38/LPL/LILRA5/CD2/CCL3/TNF/CLEC4E/TRH/FGR/TLR10/CD200R1/IGHD/TFR2/LGALS9/ABCG1/RSAD2/IL10/DRD2/SAA1/HAVCR2/CD74/TREM2/CSF1R/NLRP12/LEP/ANKRD1/NLRP2/CD200/IL1A/STXBP5L/IL26/C5AR2/CRHBP/CCR7/C1QTNF4/NLRP10/NLRP3/IGF1/CCL5/CD14/FOXP3/RASGRP1/KCNG2/ANO1/MYRIP/IL1R2/NOD2/P2RX7/LYN/GIPR/MBP/GHRL/ADAM8/SYBU/TLR2…
GO:0006816	calcium ion transport	328	0.590948	1.38005	9.999e-05	0.000592127	0.000438764	2349	tags=24%, list=14%, signal=21%	PTPRC/PRKCB/PIK3CG/CD33/CD84/CXCR4/LILRA2/LILRB2/CCR5/LILRB1/CACNA1I/CYSLTR1/P2RX1/CCL4/PLCB2/LILRA5/PTPN6/CCL3/TRPM2/BSPRY/SLC8A3/CORO1A/JPH2/MS4A1/PDGFB/GPM6A/CAMK2B/ATP2A3/SLC24A4/TRPC6/DRD2/F2RL3/PLCG2/NMUR1/CACNB4/CD19/CCR1/CACNA1H/RYR3/CCR7/JPH4/GJA4/PLCH1/P2RX5/CCL5/DRD1/SLC24A3/P2RY12/CCN2/HTR2A/CATSPER1/PTK2B/P2RX7/SNCA/DYSF/LYN/JPH1/ARRB2/CXCL10/STAC3/ICAM1/P2RY6/RYR1/CEMIP/ATP1B1/CD4/P…
GO:0006873	cellular ion homeostasis	491	0.566481	1.32778	9.999e-05	0.000592127	0.000438764	2360	tags=22%, list=14%, signal=19%	PTPRC/PRKCB/PIK3CG/GNA15/CXCR4/S100A9/CCR2/S100A8/GATA2/FPR3/GPR174/ELANE/CCR5/CA2/CYSLTR1/P2RX1/RHAG/CD52/CD38/PLCB2/PTPN6/CX3CR1/CXCL13/CCL3/TRPM2/P2RY10/SLC8A3/CORO1A/GPR65/CCR4/JPH2/MS4A1/TESMIN/S1PR4/CXCR2/ATP2A3/SLC24A4/TFR2/C5AR1/KEL/TRPC6/SLAMF8/DRD2/F2RL3/SAA1/PLCG2/XK/HAMP/PTGER3/CD19/FPR2/C5AR2/CCRL2/CCR1/RAB39A/RYR3/CCR7/JPH4/GPR18/PLCH1/PDE6B/ACKR2/P2RX5/CCL5/DRD1/SLC9C1/SLC24A3/HTR2…
GO:0006874	cellular calcium ion homeostasis	331	0.61642	1.43985	9.999e-05	0.000592127	0.000438764	2360	tags=28%, list=14%, signal=25%	PTPRC/PRKCB/PIK3CG/GNA15/CXCR4/CCR2/GATA2/FPR3/GPR174/ELANE/CCR5/CYSLTR1/P2RX1/CD52/CD38/PLCB2/PTPN6/CX3CR1/CXCL13/CCL3/TRPM2/P2RY10/SLC8A3/CORO1A/GPR65/CCR4/JPH2/MS4A1/S1PR4/CXCR2/ATP2A3/SLC24A4/C5AR1/KEL/TRPC6/DRD2/F2RL3/SAA1/PLCG2/XK/PTGER3/CD19/FPR2/C5AR2/CCRL2/CCR1/RYR3/CCR7/JPH4/GPR18/PLCH1/PDE6B/ACKR2/P2RX5/CCL5/DRD1/SLC24A3/HTR2A/PTK2B/P2RX7/ACKR3/SNCA/LYN/GIPR/CD36/C3AR1/GHRL/ACKR4/TGM2/…
GO:0006875	cellular metal ion homeostasis	422	0.579299	1.356	9.999e-05	0.000592127	0.000438764	2360	tags=24%, list=14%, signal=21%	PTPRC/PRKCB/PIK3CG/GNA15/CXCR4/S100A9/CCR2/S100A8/GATA2/FPR3/GPR174/ELANE/CCR5/CYSLTR1/P2RX1/CD52/CD38/PLCB2/PTPN6/CX3CR1/CXCL13/CCL3/TRPM2/P2RY10/SLC8A3/CORO1A/GPR65/CCR4/JPH2/MS4A1/TESMIN/S1PR4/CXCR2/ATP2A3/SLC24A4/TFR2/C5AR1/KEL/TRPC6/DRD2/F2RL3/SAA1/PLCG2/XK/HAMP/PTGER3/CD19/FPR2/C5AR2/CCRL2/CCR1/RYR3/CCR7/JPH4/GPR18/PLCH1/PDE6B/ACKR2/P2RX5/CCL5/DRD1/SLC24A3/HTR2A/PTK2B/P2RX7/ACKR3/SLC11A1/SN…
GO:0006909	phagocytosis	238	0.749967	1.74466	9.999e-05	0.000592127	0.000438764	1702	tags=31%, list=10%, signal=28%	PTPRC/NCKAP1L/SYK/PRTN3/VAV1/HCK/NCF4/IRF8/CD93/AIF1/ITGAM/TYROBP/CD300A/STAP1/AZU1/IGHM/CD300LF/CLEC7A/GATA2/ELANE/MYO1G/ICAM3/IL2RG/FCN1/CEACAM4/IGLL1/IL1B/FCGR2B/ELMO1/ITGAL/ARHGAP25/BIN2/TNF/CEBPE/CORO1A/FCER1G/FGR/IGKC/FCGR3A/IGLV3-19/WAS/FCGR1A/IGHD/FCGR2A/UNC13D/PLD4/TREM2/PLCG2/PECAM1/MARCO/LEP/TRBC2/FPR2/RAB39A/ANXA3/VAV3/IL2RB/DOCK2/LBP/ITGB2/NCF2/SIRPB1/CD14/TRDC/P2RX7/SLC11A1/DYSF/LYN…
GO:0007059	chromosome segregation	294	0.576565	1.3449	9.999e-05	0.000592127	0.000438764	3174	tags=31%, list=19%, signal=25%	NEK2/SGO1/DLGAP5/NUF2/MKI67/HJURP/AURKB/CDCA8/TOP2A/KNL1/CDC20/NCAPH/BUB1B/SPC25/OIP5/CDCA5/DDX12P/TTK/ESPL1/BIRC5/ESCO2/KIF18B/TACC3/TEX15/BUB1/ZWINT/FANCD2/MEI1/KIF14/KIFC1/NCAPG/NDC80/SPAG5/KIF2C/CDT1/PLK1/PRC1/CENPF/HASPIN/CCNE2/RMI2/KIF23/CENPE/SKA1/SGO2/CENPK/MAD2L1/KIF4A/SKA3/BRIP1/TRIP13/GEN1/KIF18A/CDCA2/EME1/REC8/BRCA1/DMC1/CDC6/CCNB1/NUSAP1/ACTR2/FBXO5/INCENP/FAM83D/CHAMP1/FANCM/KIF22/…
GO:0007159	leukocyte cell-cell adhesion	275	0.741439	1.72868	9.999e-05	0.000592127	0.000438764	1570	tags=32%, list=9%, signal=30%	PTPRC/NCKAP1L/MYB/DOCK8/SYK/SPN/TESPA1/VAV1/S100A9/AIF1/PIK3R6/CCR2/CD300A/SELP/LILRB4/S100A8/VSIG4/ELANE/LILRB2/GRAP2/SASH3/LILRB1/TMIGD2/ZBTB16/FOXJ1/IL1B/FCGR2B/VNN1/SELL/ITGAL/LAX1/PTPN6/CX3CR1/TNF/TNFSF14/CLECL1/TNFAIP8L2/CORO1A/CD86/FERMT3/PRKCQ/IL18/PTAFR/RIPOR2/SCGB1A1/HLA-DPA1/LGALS9/SPTA1/JAK3/IL10/IL7R/EBI3/HAVCR2/CD74/HLA-DMB/PECAM1/ZAP70/FGL2/CD28/LEP/SEMA4D/IL12RB1/NRARP/BTLA/CARD11…
GO:0007596	blood coagulation	271	0.725069	1.69097	9.999e-05	0.000592127	0.000438764	1728	tags=27%, list=10%, signal=24%	DOCK8/SYK/PRKCB/KRT1/PIK3CG/MMRN1/PRTN3/VAV1/GNA15/LCP2/F13A1/PF4/PIK3R6/H3C8/HBD/SELP/GATA2/GP9/PLEK/GP5/HBB/P2RX1/CD34/CLEC1B/TREML1/GATA1/ITGA2B/PTPN6/PIK3R5/ANXA8/FERMT3/FCER1G/SCUBE1/PRKCQ/GP6/A2M/PDGFB/WAS/H3C2/SERPINA1/TRPC6/MPL/F2RL3/SAA1/H3C7/PLCG2/THBD/H3C12/MPIG6B/SERPINB2/VAV3/NFE2/P2RX5/H3C3/CEACAM1/P2RY12/H3C13/GP1BA/P2RX7/LYN/CD36/COL1A1/DMTN/COMP/MERTK/MYL9/ARRB2/THBS1/VWF/DGKG/SE…
GO:0007599	hemostasis	276	0.720867	1.68079	9.999e-05	0.000592127	0.000438764	1728	tags=26%, list=10%, signal=24%	DOCK8/SYK/PRKCB/KRT1/PIK3CG/MMRN1/PRTN3/VAV1/GNA15/LCP2/F13A1/PF4/PIK3R6/H3C8/HBD/SELP/GATA2/GP9/PLEK/GP5/HBB/P2RX1/CD34/CLEC1B/TREML1/GATA1/ITGA2B/PTPN6/PIK3R5/ANXA8/FERMT3/FCER1G/SCUBE1/PRKCQ/GP6/A2M/PDGFB/WAS/H3C2/SERPINA1/TRPC6/MPL/F2RL3/SAA1/H3C7/PLCG2/THBD/H3C12/AVPR2/MPIG6B/SERPINB2/VAV3/NFE2/P2RX5/H3C3/CEACAM1/P2RY12/H3C13/GP1BA/P2RX7/LYN/CD36/COL1A1/DMTN/COMP/MERTK/MYL9/ARRB2/THBS1/VWF/D…
GO:0009306	protein secretion	461	0.594737	1.39298	9.999e-05	0.000592127	0.000438764	1725	tags=19%, list=10%, signal=18%	SYK/IL1RL1/LCP2/CD33/AIF1/CLEC5A/CD244/LILRA2/PLEK/TLR8/SUCNR1/LILRB1/FCN1/OSM/IL1B/FCGR2B/CD34/CD22/CD38/LAX1/LPL/LILRA5/CD2/CCL3/TNF/CLECL1/CLEC4E/TRH/S100A12/RAB3C/FGR/TLR10/CD200R1/IGHD/LGALS9/ABCG1/RSAD2/IL10/DRD2/SAA1/HAVCR2/TREM2/CSF1R/NLRP12/LEP/ANKRD1/NLRP2/CD200/IL1A/STXBP5L/IL26/C5AR2/CARD11/CCR7/C1QTNF4/IL1RN/GBP5/NLRP10/NLRP3/CTAGE9/ITGB6/IGF1/CCL5/CD14/FOXP3/RASGRP1/KCNG2/TNFSF13B/N…
GO:0009617	response to bacterium	440	0.697991	1.63382	9.999e-05	0.000592127	0.000438764	1751	tags=28%, list=10%, signal=26%	MPO/LYZ/CSF2RB/SYK/SPN/PPBP/MPEG1/HCK/PF4/CTSG/IRF8/S100A9/HPGD/IL10RA/SELP/STAP1/AZU1/CD180/IGHM/S100A8/LPO/KLHL6/RNASE6/LILRA2/ELANE/LY86/LILRB2/CCR5/LILRB1/IGLL1/IL1B/FCGR2B/RGS1/LPL/GFI1/STAB1/CX3CR1/CXCL13/CNR2/CCL3/TNF/TNFSF8/CLEC4E/CEBPE/LRG1/MRC1/CCR4/CD86/S100A12/FCER1G/CD96/FGR/IGKC/IL18/PTAFR/MS4A1/PLAC8/GZMA/IGHD/IRF5/GPM6A/EPX/RNASE3/SCGB1A1/INAVA/PRG2/C5AR1/LGALS9/IL10/SLAMF8/HAVCR2…
GO:0010959	regulation of metal ion transport	286	0.576664	1.34461	9.999e-05	0.000592127	0.000438764	2066	tags=22%, list=12%, signal=19%	PIK3CG/CD33/CD84/CXCR4/LILRA2/LILRB2/LILRB1/P2RX1/KCNQ1/CCL4/LILRA5/DPP10/PTPN6/CCL3/KCNMB1/CORO1A/JPH2/KCNH2/KCNE1/PDGFB/FXYD6/CAMK2B/TESC/KEL/TRPC6/ADRB2/DRD2/F2RL3/PKP2/TREM2/PLCG2/HAMP/CACNB4/CD19/CCR1/JPH4/NKAIN2/P2RX5/CCL5/DRD1/P2RY12/HTR2A/PTK2B/P2RX7/KCNAB2/SNCA/DYSF/LYN/KCNS2/JPH1/ARRB2/CXCL10/STAC3/ICAM1/P2RY6/CEMIP/ATP1B1/CD4/BCL2/NOS3/CACNA2D1/PLN
GO:0018108	peptidyl-tyrosine phosphorylation	307	0.592496	1.38278	9.999e-05	0.000592127	0.000438764	2485	tags=23%, list=14%, signal=20%	PTPRC/SYK/BTK/TAL1/HCK/CD300A/STAP1/KIT/OSM/SAMSN1/GATA1/LILRA5/PTPN6/MATK/TNF/FLT3/SLA/FGR/IL18/PDGFB/TIE1/FCGR1A/HCLS1/NCF1/JAK3/LTK/CD74/TREM2/PECAM1/ZAP70/CSF1R/LEP/SEMA4D/TGFA/FLT1/TTK/IL12RB2/ITGB2/CASS4/TXK/IGF1/CCL5/ROS1/HTR2A/TNFRSF18/PTK2B/EPHA1/LYN/CD36/GHRL/DMTN/MERTK/NCAPG2/ARRB2/LIF/ICAM1/ITK/CD4/NTRK3/FGFR2/MELK/CD24/SOCS1/IL6R/NTRK2/TEC/SPINK1/TTN/BANK1/IL6/CD80
GO:0018212	peptidyl-tyrosine modification	310	0.589293	1.37509	9.999e-05	0.000592127	0.000438764	2485	tags=23%, list=14%, signal=20%	PTPRC/SYK/BTK/TAL1/HCK/CD300A/STAP1/KIT/OSM/SAMSN1/GATA1/LILRA5/PTPN6/MATK/TNF/FLT3/SLA/FGR/IL18/PDGFB/TIE1/FCGR1A/HCLS1/NCF1/JAK3/LTK/CD74/TREM2/PECAM1/ZAP70/CSF1R/LEP/SEMA4D/TGFA/FLT1/TTK/IL12RB2/ITGB2/CASS4/TXK/IGF1/CCL5/ROS1/HTR2A/TNFRSF18/PTK2B/EPHA1/LYN/CD36/GHRL/DMTN/MERTK/NCAPG2/ARRB2/LIF/ICAM1/ITK/CD4/NTRK3/FGFR2/MELK/CD24/SOCS1/IL6R/NTRK2/TEC/SPINK1/TTN/BANK1/IL6/CD80
GO:0019932	second-messenger-mediated signaling	301	0.604582	1.41089	9.999e-05	0.000592127	0.000438764	2310	tags=26%, list=13%, signal=23%	PTPRC/SYK/BTK/PF4/CXCR4/CCR2/SELP/AZU1/PLEK/CCR5/ADGRG5/CCL4/CD22/CX3CR1/CCL3/ADGRG3/TRPM2/TNF/ADGRE1/GPR65/CCR4/JPH2/S1PR4/LAT2/CXCR2/ADGRE3/RXFP2/TRAT1/ADGRE2/PTGDR2/SLA2/NFATC2/ADRB2/DRD2/TREM2/PLCG2/ZAP70/NMUR1/PTGER3/FPR2/CCRL2/CCR1/CCR7/JPH4/LAT/ADGRG7/ADM2/ACKR2/P2RX5/IGF1/DRD1/P2RY12/PDE3B/PTK2B/P2RX7/ACKR3/GIPR/CD36/DMTN/ACKR4/NR5A2/JPH1/THBS1/CXCL10/GUCY1A1/PDE3A/P2RY6/ATP1B1/CD4/NOS3/P…
GO:0022407	regulation of cell-cell adhesion	323	0.703472	1.64244	9.999e-05	0.000592127	0.000438764	2269	tags=32%, list=13%, signal=28%	PTPRC/NCKAP1L/MYB/DOCK8/SYK/SPN/TESPA1/VAV1/AIF1/PIK3R6/CCR2/CD300A/LILRB4/VSIG4/ELANE/LILRB2/GRAP2/SASH3/LILRB1/TMIGD2/ZBTB16/FOXJ1/IL1B/FCGR2B/VNN1/LAX1/CEACAM6/PTPN6/CXCL13/SPINT2/TNF/TNFSF14/CLECL1/TNFAIP8L2/CORO1A/CD86/FERMT3/PRKCQ/IL18/PTAFR/RIPOR2/SCGB1A1/HLA-DPA1/LGALS9/SPTA1/GCNT2/JAK3/IL10/IL7R/EBI3/HAVCR2/CD74/HLA-DMB/ZAP70/FGL2/CD28/LEP/IL12RB1/NRARP/CDH1/BTLA/CARD11/CCR7/IL1RN/RASAL3…
GO:0030003	cellular cation homeostasis	482	0.566858	1.32856	9.999e-05	0.000592127	0.000438764	2360	tags=22%, list=14%, signal=19%	PTPRC/PRKCB/PIK3CG/GNA15/CXCR4/S100A9/CCR2/S100A8/GATA2/FPR3/GPR174/ELANE/CCR5/CA2/CYSLTR1/P2RX1/CD52/CD38/PLCB2/PTPN6/CX3CR1/CXCL13/CCL3/TRPM2/P2RY10/SLC8A3/CORO1A/GPR65/CCR4/JPH2/MS4A1/TESMIN/S1PR4/CXCR2/ATP2A3/SLC24A4/TFR2/C5AR1/KEL/TRPC6/SLAMF8/DRD2/F2RL3/SAA1/PLCG2/XK/HAMP/PTGER3/CD19/FPR2/C5AR2/CCRL2/CCR1/RAB39A/RYR3/CCR7/JPH4/GPR18/PLCH1/PDE6B/ACKR2/P2RX5/CCL5/DRD1/SLC9C1/SLC24A3/HTR2A/PTK…
GO:0030098	lymphocyte differentiation	285	0.725487	1.69154	9.999e-05	0.000592127	0.000438764	1609	tags=29%, list=9%, signal=27%	PTPRC/NCKAP1L/MYB/IKZF1/SYK/BTK/SPN/TESPA1/VAV1/MFNG/PIK3R6/CCR2/LILRB4/ITM2A/NFAM1/LILRB2/KIT/SASH3/CR1/ZBTB16/SPI1/FOXJ1/FCGR2B/VNN1/IRF4/PTPN6/CD2/ADGRG3/FUT7/TNFSF8/FLT3/CLEC4E/LY9/CD86/FCER1G/LYL1/SLAMF6/IL18/HLA-DOA/MS4A1/INPP5D/C17orf99/IFNK/BATF/GPR183/LGALS9/RHOH/RSAD2/NFATC2/JAK3/IL10/IL7R/SLAMF8/THEMIS/CD79B/CD74/PLCG2/ZAP70/FGL2/CD28/LEP/IL12RB1/NRARP/CD19/CARD11/CCR7/TPD52/GPR18/FANC…
GO:0030099	myeloid cell differentiation	368	0.666871	1.5594	9.999e-05	0.000592127	0.000438764	1760	tags=23%, list=10%, signal=21%	NCKAP1L/IKZF1/PRKCB/RHEX/TAL1/PRTN3/CSF3R/PF4/IRF8/H3C8/TYROBP/MMP9/LILRB4/CLEC5A/GATA2/CBFA2T3/C1QC/KIT/LILRB1/CA2/ZBTB16/SPI1/RHAG/CLEC1B/IRF4/GATA1/ITGA2B/PTPN6/CCL3/TNF/GPR171/TRIM58/CEBPE/FCER1G/PRKCQ/INPP5D/H3C2/BATF/HCLS1/RASGRP4/TESC/GPR183/RASSF2/KLF1/JAK3/MPL/H3C7/CD74/TREM2/CSF1R/H3C12/CCR1/MPIG6B/CCR7/PDE1B/H4C13/GAB3/NFE2/H3C3/SNX10/KLF2/SCIN/CEACAM1/H3C13/NBEAL2/GP1BA/PTK2B/LILRB3/M…
GO:0030335	positive regulation of cell migration	449	0.579645	1.35698	9.999e-05	0.000592127	0.000438764	2160	tags=20%, list=13%, signal=18%	PTPRC/NCKAP1L/DOCK8/SPN/CXCR4/AIF1/CCR2/SELP/MMP9/CLEC7A/GATA2/ELANE/KIT/IL1B/CCL4/ITGA2B/CEACAM6/CCL24/CXCL13/TERT/CCL3/ITGAX/TNF/TNFSF14/PLA2G7/CORO1A/FERMT3/FGR/PTAFR/PDGFB/RIPOR2/CXCR2/C5AR1/LGALS9/GCNT2/GTSE1/CD74/TREM2/PECAM1/PLVAP/CSF1R/SEMA4D/CARMIL2/FLT1/FPR2/GPSM3/CCR1/CCR7/SEMA3G/ANXA3/LBP/LRRC15/CASS4/SEMA4A/IGF1/CCL5/DRD1/SEMA3D/P2RY12/ANGPTL3/ITGA6/TNFRSF18/RAC2/PTK2B/EPHA1/ACKR3/DY…
GO:0031349	positive regulation of defense response	414	0.637222	1.49104	9.999e-05	0.000592127	0.000438764	1699	tags=21%, list=10%, signal=19%	SYK/BTK/IL1RL1/PIK3CG/VAV1/HCK/S100A9/ITGAM/CCR2/CD300A/STAP1/CD300LF/CLEC7A/S100A8/LILRA2/TLR8/ICAM3/SUCNR1/TLR7/FCN1/OSM/IL1B/IRF4/LPL/LILRA5/GFI1/CCL24/CCL3/TNF/PLA2G7/CLEC4E/S100A12/FCER1G/PIK3AP1/SLAMF6/IL18/TLR10/CLEC10A/NCR3/IFNK/INAVA/VAMP8/RSAD2/HAVCR2/TREM2/PLCG2/MARCO/FABP4/NLRP12/CD28/IL18RAP/CD226/PTGER3/FPR2/GPSM3/CARD11/MNDA/CCR7/LBP/GBP5/ITGB2/NLRP10/TXK/SMPDL3B/CCL5/CCL3L1/CD14/R…
GO:0032102	negative regulation of response to external stimulus	268	0.601527	1.40242	9.999e-05	0.000592127	0.000438764	1782	tags=21%, list=10%, signal=19%	PTPRC/KRT1/AIF1/STAP1/SIGLEC10/LILRA2/ELANE/CST7/FCGR2B/CD34/CXCL13/CNR2/TNFAIP8L2/WFDC1/PDGFB/CD200R1/PADI2/IL10/SLAMF8/DRD2/SAA1/HAVCR2/NLRP12/FGL2/THBD/LEP/SEMA4D/CD200/FPR2/C5AR2/ANGPT2/SERPINB2/SEMA3G/ENPP3/GPR18/NLRC3/ACP5/EPPK1/SEMA4A/NLRP3/SMPDL3B/IGF1/DRD1/IL20RB/FOXP3/CEACAM1/SEMA3D/MEFV/PBK/GP1BA/IL1R2/GHRL/RTN4R/MMP28/THBS1/GPR17
GO:0032103	positive regulation of response to external stimulus	243	0.702289	1.63453	9.999e-05	0.000592127	0.000438764	1704	tags=29%, list=10%, signal=26%	NCKAP1L/BTK/IL1RL1/PIK3CG/CXCR4/S100A9/AIF1/CCR2/STAP1/AZU1/CD180/CLEC7A/S100A8/LY86/SUCNR1/TLR7/OSM/IL1B/CCL4/LPL/LILRA5/CCL24/CXCL13/CCL3/TNF/TNFSF14/PLA2G7/CCR4/S100A12/FCER1G/IL18/PDGFB/TLR10/RIPOR2/CXCR2/VAMP8/C5AR1/LGALS9/HAVCR2/CD74/TREM2/FABP4/NLRP12/CD28/THBD/PTGER3/FPR2/GPSM3/CCR1/CCR7/LBP/GBP5/NLRP10/CCL5/CCL3L1/P2RY12/RAC2/NOD2/PTK2B/SNCA/DYSF/C3AR1/GHRL/SCARF1/ADAM8/TLR2/TNFRSF11A/TG…
GO:0032496	response to lipopolysaccharide	260	0.69031	1.6086	9.999e-05	0.000592127	0.000438764	1751	tags=27%, list=10%, signal=25%	MPO/CSF2RB/PPBP/HCK/PF4/CTSG/IRF8/HPGD/IL10RA/SELP/STAP1/CD180/S100A8/LILRA2/ELANE/LY86/LILRB2/CCR5/LILRB1/IL1B/GFI1/CX3CR1/CXCL13/CNR2/CCL3/TNF/CEBPE/MRC1/CD86/CD96/IL18/PTAFR/SCGB1A1/C5AR1/LGALS9/IL10/HAVCR2/TREM2/PLCG2/BPI/THBD/FMO1/ANKRD1/HAMP/CCR7/CMPK2/IL12RB2/LBP/IL1RN/ACP5/NLRP3/CCL5/CD14/NOD2/CXCL2/P2RX7/CLDN1/MEF2C/IRAK3/SLC11A1/SNCA/LYN/CD36/SLPI/TLR2/TNFRSF11A/HMGB2/CXCL10/ICAM1/FOS
GO:0036230	granulocyte activation	467	0.736978	1.72636	9.999e-05	0.000592127	0.000438764	1634	tags=27%, list=10%, signal=25%	MPO/PTPRC/LYZ/NCKAP1L/CYBB/SYK/KRT1/PPBP/PRTN3/CTSG/CD33/CD93/S100A9/MS4A3/ITGAM/TYROBP/LAIR1/CCR2/CD300A/MMP9/AZU1/CLEC12A/CLEC5A/S100A8/NFAM1/SIGLEC14/LILRA2/ELANE/LILRB2/CD53/CR1/FCN1/IQGAP2/HBB/P2RX1/SIGLEC9/FCGR2B/VNN1/RETN/SELL/OLR1/ITGAL/CEACAM6/RNASE2/PTPN6/CCL3/ITGAX/ADGRG3/TRPM2/ARHGAP9/BIN2/SERPINB10/SLC27A2/PIGR/LRG1/S100A12/FCER1G/RAB37/FGR/IL18/PTAFR/PLAC8/AOC1/SIGLEC5/LRMP/ATP8B4/T…
GO:0040017	positive regulation of locomotion	488	0.574745	1.34712	9.999e-05	0.000592127	0.000438764	2272	tags=20%, list=13%, signal=18%	PTPRC/NCKAP1L/DOCK8/SPN/CXCR4/AIF1/CCR2/SELP/MMP9/AZU1/CLEC7A/GATA2/ELANE/KIT/SUCNR1/IL1B/CCL4/ITGA2B/CEACAM6/CCL24/CXCL13/TERT/CCL3/ITGAX/TNF/TNFSF14/PLA2G7/CORO1A/CCR4/FERMT3/FGR/PTAFR/PDGFB/RIPOR2/CXCR2/C5AR1/LGALS9/GCNT2/GTSE1/CD74/TREM2/PECAM1/PLVAP/CSF1R/SEMA4D/CARMIL2/FLT1/FPR2/GPSM3/CCR1/CCR7/SEMA3G/ANXA3/LBP/LRRC15/CASS4/SEMA4A/IGF1/CCL5/DRD1/SEMA3D/P2RY12/ANGPTL3/ITGA6/TNFRSF18/RAC2/PTK…
GO:0042060	wound healing	444	0.64501	1.50996	9.999e-05	0.000592127	0.000438764	2287	tags=24%, list=13%, signal=21%	DOCK8/SYK/PRKCB/KRT1/PIK3CG/MMRN1/PRTN3/VAV1/GNA15/LCP2/F13A1/PF4/JAML/CXCR4/PIK3R6/H3C8/HBD/SELP/CLEC7A/S100A8/GATA2/GP9/PLEK/GP5/HBB/P2RX1/CD34/CLEC1B/TREML1/GATA1/ITGA2B/PTPN6/PIK3R5/ANXA8/FERMT3/FCER1G/SCUBE1/PRKCQ/WFDC1/GP6/A2M/PDGFB/EVPL/WAS/H3C2/SERPINA1/TRPC6/MPL/F2RL3/SAA1/H3C7/PLCG2/PECAM1/THBD/CARMIL2/IL1A/H3C12/MPIG6B/SERPINB2/VAV3/EPPK1/NFE2/P2RX5/IGF1/H3C3/ITGA9/CEACAM1/P2RY12/H3C13…
GO:0042110	T cell activation	378	0.726662	1.69934	9.999e-05	0.000592127	0.000438764	1523	tags=30%, list=9%, signal=28%	PTPRC/NCKAP1L/MYB/DOCK8/SYK/SPN/PIK3CG/TESPA1/VAV1/JAML/AIF1/PIK3R6/CLC/CCR2/CD300A/LILRB4/CLEC7A/VSIG4/TREML2/LILRB2/GRAP2/CD1C/KIT/SASH3/LILRB1/CR1/TMIGD2/ZBTB16/FOXJ1/IL1B/FCGR2B/VNN1/IRF4/ITGAL/LAX1/PTPN6/CD2/FUT7/LCP1/TNFSF8/TNFSF14/CLECL1/TNFAIP8L2/CLEC4E/CORO1A/LY9/CD86/FCER1G/PRKCQ/SLAMF6/IL18/HLA-DOA/CD7/RIPOR2/WAS/IFNK/SCGB1A1/BATF/HLA-DPA1/GPR183/LGALS9/SLA2/RHOH/SPTA1/RSAD2/NFATC2/JAK…
GO:0042119	neutrophil activation	461	0.734075	1.71934	9.999e-05	0.000592127	0.000438764	1634	tags=26%, list=10%, signal=25%	MPO/PTPRC/LYZ/NCKAP1L/CYBB/SYK/KRT1/PPBP/PRTN3/CTSG/CD33/CD93/S100A9/MS4A3/ITGAM/TYROBP/LAIR1/CD300A/MMP9/AZU1/CLEC12A/CLEC5A/S100A8/NFAM1/SIGLEC14/LILRA2/ELANE/LILRB2/CD53/CR1/FCN1/IQGAP2/HBB/P2RX1/SIGLEC9/FCGR2B/VNN1/RETN/SELL/OLR1/ITGAL/CEACAM6/RNASE2/PTPN6/ITGAX/ADGRG3/TRPM2/ARHGAP9/BIN2/SERPINB10/SLC27A2/PIGR/LRG1/S100A12/FCER1G/RAB37/FGR/IL18/PTAFR/PLAC8/AOC1/SIGLEC5/LRMP/ATP8B4/TMC6/CXCR2/…
GO:0043087	regulation of GTPase activity	422	0.57239	1.33983	9.999e-05	0.000592127	0.000438764	1727	tags=16%, list=10%, signal=15%	NCKAP1L/DOCK8/PRTN3/VAV1/FGD2/FGD3/ARHGAP15/IQGAP2/FOXJ1/CCL4/RASGRP2/ARHGDIB/RGS1/ARHGAP25/CCL24/ALDH1A1/CXCL13/CCL3/ARHGAP9/RASAL1/CHN2/GPR65/CCL22/ARHGAP30/RGS18/RGS6/FGD5/TAGAP/RHOH/RASGRP3/F11R/ARAP2/DEPDC1/IQGAP3/SEMA4D/STXBP5L/LLGL2/DEPDC1B/CCR7/VAV3/ADAP1/ARHGAP4/DOCK2/TBC1D10C/RASAL3/CCL5/CCL3L1/ARHGAP11A/AGAP2/RASGRP1/ARHGAP11B/RIN3/ITGA6/ARHGAP45/PREX2/PTK2B/EPHA1/FGD4/RTN4R/ADAP2/RAP1…
GO:0043269	regulation of ion transport	479	0.57137	1.33909	9.999e-05	0.000592127	0.000438764	2091	tags=22%, list=12%, signal=20%	CYBB/SYK/PIK3CG/CD33/CD84/CXCR4/CCR2/MMP9/LILRA2/LILRB2/LILRB1/CACNA1I/CA2/P2RX1/IL1B/KCNK17/KCNQ1/CCL4/ABCB1/LILRA5/DPP10/PTPN6/CCL3/KCNA3/KCNMB1/TRH/CORO1A/JPH2/KCNH2/PTAFR/KCNE1/PDGFB/KCNK5/FXYD6/KCNK10/CLDN10/KCNK13/CAMK2B/KCNC3/VAMP8/TESC/KEL/TRPC6/ADRB2/DRD2/F2RL3/PKP2/TREM2/PLCG2/LEP/HAMP/CACNB4/CD19/CCR1/CACNA1H/CRHBP/JPH4/ANXA3/ANO9/NKAIN2/KCNJ13/SYT8/SFRP4/P2RX5/CCL5/DRD1/CHRNA3/ROS1/KC…
GO:0043299	leukocyte degranulation	489	0.745377	1.74699	9.999e-05	0.000592127	0.000438764	1634	tags=28%, list=10%, signal=26%	MPO/PTPRC/LYZ/NCKAP1L/CYBB/SYK/BTK/KRT1/PPBP/PIK3CG/PRTN3/HCK/CTSG/CD33/CD84/CD93/S100A9/MS4A3/ITGAM/TYROBP/LAIR1/CCR2/CD300A/MMP9/AZU1/CLEC12A/CLEC5A/S100A8/GATA2/NFAM1/SIGLEC14/ELANE/LILRB2/KIT/CD53/CR1/FCN1/IQGAP2/HBB/P2RX1/SIGLEC9/FCGR2B/VNN1/RETN/SELL/OLR1/ITGAL/CEACAM6/RNASE2/PTPN6/CCL3/ITGAX/ADGRG3/TRPM2/ARHGAP9/BIN2/SERPINB10/SLC27A2/PIGR/LRG1/CORO1A/S100A12/FCER1G/RAB37/FGR/PTAFR/PLAC8/A…
GO:0043312	neutrophil degranulation	449	0.732156	1.71402	9.999e-05	0.000592127	0.000438764	1634	tags=26%, list=10%, signal=24%	MPO/PTPRC/LYZ/NCKAP1L/CYBB/SYK/KRT1/PPBP/PRTN3/CTSG/CD33/CD93/S100A9/MS4A3/ITGAM/TYROBP/LAIR1/CD300A/MMP9/AZU1/CLEC12A/CLEC5A/S100A8/NFAM1/SIGLEC14/ELANE/LILRB2/CD53/CR1/FCN1/IQGAP2/HBB/P2RX1/SIGLEC9/VNN1/RETN/SELL/OLR1/ITGAL/CEACAM6/RNASE2/PTPN6/ITGAX/ADGRG3/TRPM2/ARHGAP9/BIN2/SERPINB10/SLC27A2/PIGR/LRG1/S100A12/FCER1G/RAB37/FGR/PTAFR/PLAC8/AOC1/SIGLEC5/LRMP/ATP8B4/TMC6/CXCR2/TCN1/EPX/PRAM1/RNAS…
GO:0043547	positive regulation of GTPase activity	352	0.570615	1.33397	9.999e-05	0.000592127	0.000438764	1727	tags=16%, list=10%, signal=15%	NCKAP1L/DOCK8/PRTN3/VAV1/ARHGAP15/FOXJ1/CCL4/RASGRP2/ARHGDIB/RGS1/ARHGAP25/CCL24/ALDH1A1/CXCL13/CCL3/ARHGAP9/RASAL1/CHN2/GPR65/CCL22/ARHGAP30/RGS18/RGS6/TAGAP/RASGRP3/F11R/ARAP2/DEPDC1/SEMA4D/STXBP5L/LLGL2/DEPDC1B/CCR7/VAV3/ADAP1/ARHGAP4/DOCK2/TBC1D10C/RASAL3/CCL5/CCL3L1/ARHGAP11A/AGAP2/RASGRP1/ARHGAP11B/RIN3/ITGA6/ARHGAP45/PREX2/PTK2B/EPHA1/RTN4R/ADAP2/RAP1GAP2/RANBP3L/ACAP1/ICAM1
GO:0045088	regulation of innate immune response	377	0.652334	1.52556	9.999e-05	0.000592127	0.000438764	1699	tags=20%, list=10%, signal=19%	SYK/BTK/VAV1/HCK/S100A9/PIK3R6/ITGAM/CD300A/CD300LF/CLEC7A/S100A8/LILRA2/VSIG4/TREML2/TLR8/ICAM3/TLR7/LILRB1/CR1/FCN1/FCGR2B/IRF4/GFI1/PTPN6/CLEC4E/FCER1G/PIK3AP1/CD96/FGR/SLAMF6/A2M/TLR10/CLEC12B/CLEC10A/NCR3/IFNK/INAVA/LGALS9/RSAD2/SLAMF8/DRD2/HAVCR2/TREM2/PLCG2/MARCO/LEP/SERPINB9/IL18RAP/CD226/FPR2/CARD11/MNDA/NLRC3/LBP/GBP5/ITGB2/TXK/SMPDL3B/CCL5/CD14/RASGRP1/CEACAM1/CD1D/NLRC4/RPS6KA5/ICAM2/…
GO:0045089	positive regulation of innate immune response	316	0.613505	1.43177	9.999e-05	0.000592127	0.000438764	1699	tags=18%, list=10%, signal=17%	SYK/BTK/VAV1/HCK/S100A9/ITGAM/CD300A/CD300LF/CLEC7A/S100A8/LILRA2/TLR8/ICAM3/TLR7/FCN1/IRF4/GFI1/CLEC4E/FCER1G/PIK3AP1/SLAMF6/TLR10/CLEC10A/NCR3/IFNK/INAVA/RSAD2/HAVCR2/PLCG2/MARCO/IL18RAP/CD226/FPR2/CARD11/MNDA/LBP/GBP5/ITGB2/TXK/SMPDL3B/CCL5/CD14/RASGRP1/CD1D/NLRC4/RPS6KA5/ICAM2/NOD2/IRAK3/MUC19/LYN/CD36/CTSS/ADAM8/TLR2/HMGB2/MAP3K1/ARRB2
GO:0045785	positive regulation of cell adhesion	340	0.675241	1.57765	9.999e-05	0.000592127	0.000438764	2272	tags=31%, list=13%, signal=27%	PTPRC/NCKAP1L/MYB/DOCK8/SYK/MMRN1/TESPA1/VAV1/AIF1/PIK3R6/CCR2/AZU1/LILRB4/ELANE/LILRB2/GRAP2/SASH3/LILRB1/TMIGD2/ZBTB16/IL1B/VNN1/CEACAM6/PTPN6/CXCL13/TNF/TNFSF14/CLECL1/CORO1A/CD86/PRKCQ/IL18/PTAFR/IBSP/AGR2/HLA-DPA1/UNC13D/LGALS9/SPTA1/GCNT2/JAK3/IL10/IL7R/EBI3/SAA1/HAVCR2/CD74/HLA-DMB/ZAP70/EMID1/CD28/LEP/IL12RB1/EGFL6/BTLA/CARD11/CCR7/VAV3/RASAL3/ITGB2/SIRPB1/CASS4/NLRP3/IGF1/CCL5/HLA-DPB1/F…
GO:0050708	regulation of protein secretion	365	0.592076	1.38457	9.999e-05	0.000592127	0.000438764	1724	tags=19%, list=10%, signal=17%	SYK/IL1RL1/CD33/AIF1/CLEC5A/CD244/LILRA2/TLR8/LILRB1/FCN1/OSM/IL1B/FCGR2B/CD34/CD22/CD38/LPL/LILRA5/CD2/CCL3/TNF/CLEC4E/TRH/FGR/TLR10/CD200R1/IGHD/LGALS9/ABCG1/RSAD2/IL10/DRD2/SAA1/HAVCR2/TREM2/CSF1R/NLRP12/LEP/ANKRD1/NLRP2/CD200/IL1A/STXBP5L/IL26/C5AR2/CCR7/C1QTNF4/NLRP10/NLRP3/IGF1/CCL5/CD14/FOXP3/RASGRP1/KCNG2/ANO1/MYRIP/IL1R2/NOD2/P2RX7/LYN/GIPR/MBP/GHRL/ADAM8/SYBU/TLR2/SERPINB1/TNFRSF4
GO:0050727	regulation of inflammatory response	308	0.701708	1.63754	9.999e-05	0.000592127	0.000438764	1846	tags=31%, list=11%, signal=28%	PTPRC/BTK/IL1RL1/KRT1/PIK3CG/HCK/S100A9/CCR2/MMP9/STAP1/CLEC7A/SIGLEC10/S100A8/C1QB/C1QC/VSIG4/ELANE/CST7/SUCNR1/TLR7/CR1/OSM/C1QA/IL1B/FCGR2B/LPL/LILRA5/CCL24/CNR2/CCL3/TNF/TNFAIP8L2/PLA2G7/CR1L/S100A12/FCER1G/PIK3AP1/IGKC/IL18/WFDC1/A2M/TLR10/CD200R1/IGLV3-19/SCGB1A1/VAMP8/C5AR1/IL10/SLAMF8/SAA1/TREM2/FABP4/NLRP12/CD28/LEP/PTGER3/CD200/CD19/FPR2/C5AR2/GPSM3/CCR7/ENPP3/FANCD2/NLRC3/LBP/GBP5/ACP5…
GO:0050817	coagulation	272	0.724127	1.6886	9.999e-05	0.000592127	0.000438764	1728	tags=26%, list=10%, signal=24%	DOCK8/SYK/PRKCB/KRT1/PIK3CG/MMRN1/PRTN3/VAV1/GNA15/LCP2/F13A1/PF4/PIK3R6/H3C8/HBD/SELP/GATA2/GP9/PLEK/GP5/HBB/P2RX1/CD34/CLEC1B/TREML1/GATA1/ITGA2B/PTPN6/PIK3R5/ANXA8/FERMT3/FCER1G/SCUBE1/PRKCQ/GP6/A2M/PDGFB/WAS/H3C2/SERPINA1/TRPC6/MPL/F2RL3/SAA1/H3C7/PLCG2/THBD/H3C12/MPIG6B/SERPINB2/VAV3/NFE2/P2RX5/H3C3/CEACAM1/P2RY12/H3C13/GP1BA/P2RX7/LYN/CD36/COL1A1/DMTN/COMP/MERTK/MYL9/ARRB2/THBS1/VWF/DGKG/SE…
GO:0050863	regulation of T cell activation	258	0.738663	1.72081	9.999e-05	0.000592127	0.000438764	1404	tags=31%, list=8%, signal=29%	PTPRC/NCKAP1L/MYB/DOCK8/SYK/SPN/TESPA1/VAV1/AIF1/PIK3R6/CLC/CCR2/CD300A/LILRB4/VSIG4/LILRB2/GRAP2/SASH3/LILRB1/CR1/TMIGD2/ZBTB16/FOXJ1/IL1B/FCGR2B/VNN1/IRF4/LAX1/PTPN6/CD2/TNFSF8/TNFSF14/CLECL1/TNFAIP8L2/CORO1A/CD86/PRKCQ/IL18/HLA-DOA/RIPOR2/SCGB1A1/HLA-DPA1/LGALS9/SPTA1/NFATC2/JAK3/IL10/IL7R/EBI3/HAVCR2/CD74/HLA-DMB/ZAP70/FGL2/CD28/LEP/IL12RB1/NRARP/BTLA/CARD11/CCR7/LAT/FANCD2/RASAL3/SIRPB1/FANC…
GO:0050865	regulation of cell activation	452	0.738811	1.72975	9.999e-05	0.000592127	0.000438764	1570	tags=31%, list=9%, signal=29%	PTPRC/NCKAP1L/MYB/DOCK8/SYK/BTK/IL1RL1/SPN/TESPA1/VAV1/CD84/AIF1/PIK3R6/ITGAM/TYROBP/CLC/CCR2/CD300A/SELP/STAP1/LST1/IGHM/CD300LF/LILRB4/CLEC7A/GATA2/NFAM1/LILRA2/VSIG4/PLEK/LILRB2/CST7/GRAP2/SASH3/LILRB1/CR1/TMIGD2/ZBTB16/FOXJ1/IGLL1/SAMSN1/IL1B/FCGR2B/VNN1/CD22/CD38/IRF4/LAX1/LILRA5/PTPN6/CD2/CNR2/CCL3/TNFSF8/TNFSF14/CLECL1/TNFAIP8L2/CORO1A/CD86/FCER1G/PRKCQ/FGR/IGKC/IL18/HLA-DOA/PTAFR/PDGFB/RI…
GO:0050867	positive regulation of cell activation	274	0.760117	1.77233	9.999e-05	0.000592127	0.000438764	1890	tags=38%, list=11%, signal=34%	PTPRC/NCKAP1L/MYB/DOCK8/SYK/BTK/IL1RL1/TESPA1/VAV1/AIF1/PIK3R6/ITGAM/TYROBP/CCR2/SELP/STAP1/IGHM/LILRB4/CLEC7A/GATA2/LILRA2/PLEK/LILRB2/GRAP2/SASH3/LILRB1/TMIGD2/ZBTB16/IGLL1/IL1B/VNN1/CD38/LILRA5/PTPN6/CD2/CCL3/TNFSF14/CLECL1/CORO1A/CD86/FCER1G/PRKCQ/FGR/IGKC/IL18/PTAFR/INPP5D/IGHD/VAMP8/HLA-DPA1/GPR183/LGALS9/SPTA1/NFATC2/JAK3/MPL/IL10/IL7R/EBI3/HAVCR2/CD74/TREM2/HLA-DMB/ZAP70/CD28/LEP/IL12RB1/…
GO:0050878	regulation of body fluid levels	389	0.658698	1.54058	9.999e-05	0.000592127	0.000438764	2055	tags=23%, list=12%, signal=21%	DOCK8/SYK/PRKCB/KRT1/PIK3CG/MMRN1/PRTN3/VAV1/GNA15/LCP2/F13A1/PF4/PIK3R6/H3C8/HBD/SELP/GATA2/GP9/PLEK/TIFAB/GP5/HBB/P2RX1/CD34/CLEC1B/TREML1/GATA1/ITGA2B/PTPN6/PIK3R5/ANXA8/FERMT3/FCER1G/SCUBE1/PRKCQ/GP6/A2M/PDGFB/WAS/H3C2/AGR2/VAMP8/SERPINA1/TRPC6/MPL/DRD2/F2RL3/SAA1/H3C7/KRT16/PLCG2/THBD/FLG/H3C12/AVPR2/MPIG6B/SERPINB2/VAV3/NFE2/P2RX5/H3C3/CEACAM1/P2RY12/H3C13/GP1BA/P2RX7/CLDN1/LYN/CD36/COL1A1/…
GO:0050900	leukocyte migration	350	0.76632	1.79123	9.999e-05	0.000592127	0.000438764	1727	tags=36%, list=10%, signal=33%	NCKAP1L/DOCK8/SYK/SPN/PPBP/PIK3CG/PRTN3/CSF3R/VAV1/GCSAML/HCK/PF4/CD84/JAML/CXCR4/S100A9/AIF1/ITGAM/CD48/CCR2/CD300A/SELP/STAP1/AZU1/IGHM/S100A8/CD244/ELANE/MYO1G/CCR5/KIT/FOXJ1/IGLL1/IL1B/CD34/CCL4/SELL/OLR1/ITGAL/ITGA2B/CEACAM6/PTPN6/CD2/CX3CR1/CCL24/CXCL13/CNR2/CCL3/ITGAX/TRPM2/FUT7/TNF/TNFSF14/PLA2G7/CORO1A/S100A12/FCER1G/CCL22/IGKC/PTAFR/TREM1/GP6/PDGFB/RIPOR2/CD200R1/IGLV3-19/INPP5D/CXCR2/E…
GO:0051047	positive regulation of secretion	334	0.633695	1.4804	9.999e-05	0.000592127	0.000438764	1642	tags=21%, list=10%, signal=19%	MYB/SYK/IL1RL1/CD33/AIF1/ITGAM/CLEC5A/S100A8/GATA2/CD244/LILRA2/TLR8/CACNA1I/FCN1/OSM/IL1B/CD34/CD38/RETN/LPL/LILRA5/CD2/CCL3/TNF/CLEC4E/TRH/FCER1G/FGR/PTAFR/IGHD/VAMP8/TFR2/UNC13D/LGALS9/ABCG1/IL10/DRD2/SAA1/HAVCR2/TREM2/CSF1R/NLRP12/LEP/ANKRD1/NLRP2/IL1A/IL26/CACNA1H/C1QTNF4/ITGB2/NLRP10/NLRP3/IGF1/CD14/SCIN/RASGRP1/UNC13A/ANO1/MYRIP/NOD2/P2RX7/SNCA/GIPR/MBP/GHRL/ADAM8/SYBU/TLR2/P2RY2/TNFRSF11A
GO:0051222	positive regulation of protein transport	353	0.602354	1.40819	9.999e-05	0.000592127	0.000438764	1634	tags=17%, list=10%, signal=16%	SYK/IL1RL1/CD33/AIF1/ITGAM/CLEC5A/CD244/LILRA2/TLR8/FCN1/OSM/IL1B/CD34/CD38/LPL/LILRA5/CD2/CCL3/SORL1/TNF/CLEC4E/TRH/SLC35D3/FGR/IGHD/HCLS1/LGALS9/ABCG1/IL10/GTSE1/DRD2/SAA1/HAVCR2/TREM2/CSF1R/NLRP12/LEP/ANKRD1/NLRP2/IL1A/IL26/CDH1/C1QTNF4/ITGB2/NLRP10/NLRP3/IGF1/CD14/RASGRP1/RAC2/ANO1/MYRIP/NOD2/P2RX7/GIPR/MBP/KIF20B/GHRL/ADAM8/SYBU/TLR2
GO:0051249	regulation of lymphocyte activation	351	0.73242	1.71218	9.999e-05	0.000592127	0.000438764	1444	tags=30%, list=8%, signal=28%	PTPRC/NCKAP1L/MYB/DOCK8/SYK/BTK/SPN/TESPA1/VAV1/AIF1/PIK3R6/TYROBP/CLC/CCR2/CD300A/LST1/IGHM/LILRB4/CLEC7A/NFAM1/VSIG4/LILRB2/GRAP2/SASH3/LILRB1/CR1/TMIGD2/ZBTB16/FOXJ1/IGLL1/SAMSN1/IL1B/FCGR2B/VNN1/CD22/CD38/IRF4/LAX1/PTPN6/CD2/TNFSF8/TNFSF14/CLECL1/TNFAIP8L2/CORO1A/CD86/PRKCQ/IGKC/IL18/HLA-DOA/RIPOR2/INPP5D/IGHD/SCGB1A1/MZB1/HLA-DPA1/GPR183/LGALS9/SLA2/SPTA1/NFATC2/JAK3/MPL/IL10/IL7R/SLAMF8/EBI…
GO:0051272	positive regulation of cellular component movement	475	0.565862	1.32591	9.999e-05	0.000592127	0.000438764	2272	tags=20%, list=13%, signal=18%	PTPRC/NCKAP1L/DOCK8/SPN/CXCR4/AIF1/CCR2/SELP/MMP9/CLEC7A/GATA2/ELANE/KIT/IL1B/CCL4/ITGA2B/CEACAM6/CCL24/CXCL13/TERT/CCL3/ITGAX/TNF/TNFSF14/PLA2G7/CORO1A/FERMT3/FGR/PTAFR/PDGFB/RIPOR2/CXCR2/C5AR1/LGALS9/GCNT2/GTSE1/CD74/TREM2/PECAM1/PLVAP/CSF1R/SEMA4D/CARMIL2/FLT1/FPR2/GPSM3/CCR1/CCR7/SEMA3G/ANXA3/LBP/LRRC15/CASS4/SEMA4A/IGF1/CCL5/DRD1/SEMA3D/P2RY12/ANGPTL3/ITGA6/TNFRSF18/RAC2/PTK2B/EPHA1/ACKR3/DY…
GO:0051480	regulation of cytosolic calcium ion concentration	251	0.645568	1.50321	9.999e-05	0.000592127	0.000438764	2360	tags=33%, list=14%, signal=29%	PTPRC/PIK3CG/GNA15/CXCR4/CCR2/GATA2/FPR3/GPR174/CCR5/CYSLTR1/P2RX1/CD52/CD38/PLCB2/PTPN6/CX3CR1/CXCL13/CCL3/TRPM2/P2RY10/SLC8A3/CORO1A/GPR65/CCR4/JPH2/MS4A1/S1PR4/CXCR2/C5AR1/TRPC6/DRD2/F2RL3/SAA1/PLCG2/PTGER3/CD19/FPR2/C5AR2/CCRL2/CCR1/RYR3/CCR7/JPH4/GPR18/PLCH1/PDE6B/ACKR2/P2RX5/DRD1/HTR2A/PTK2B/P2RX7/ACKR3/SNCA/LYN/GIPR/CD36/C3AR1/GHRL/ACKR4/TGM2/JPH1/CXCL10/GPR17/TAC4/P2RY6/RYR1/CEMIP/P2RY1/C…
GO:0055065	metal ion homeostasis	478	0.57355	1.34407	9.999e-05	0.000592127	0.000438764	2360	tags=23%, list=14%, signal=20%	PTPRC/PRKCB/TMC8/PIK3CG/GNA15/CXCR4/S100A9/CCR2/S100A8/GATA2/FPR3/GPR174/ELANE/CCR5/CYSLTR1/P2RX1/RHAG/CD52/CD38/PLCB2/PTPN6/CX3CR1/CXCL13/CCL3/TRPM2/P2RY10/SLC8A3/CORO1A/GPR65/CCR4/JPH2/KCNH2/MS4A1/TESMIN/S1PR4/CXCR2/ATP2A3/SLC24A4/TFR2/C5AR1/KEL/TRPC6/DRD2/F2RL3/SAA1/PLCG2/XK/STEAP4/HAMP/PTGER3/AVPR2/CD19/FPR2/C5AR2/CCRL2/CCR1/RYR3/CCR7/JPH4/GPR18/PLCH1/PDE6B/ACKR2/P2RX5/CCL5/DRD1/SNX10/SLC24A3…
GO:0055074	calcium ion homeostasis	339	0.611387	1.42855	9.999e-05	0.000592127	0.000438764	2360	tags=28%, list=14%, signal=24%	PTPRC/PRKCB/PIK3CG/GNA15/CXCR4/CCR2/GATA2/FPR3/GPR174/ELANE/CCR5/CYSLTR1/P2RX1/CD52/CD38/PLCB2/PTPN6/CX3CR1/CXCL13/CCL3/TRPM2/P2RY10/SLC8A3/CORO1A/GPR65/CCR4/JPH2/MS4A1/S1PR4/CXCR2/ATP2A3/SLC24A4/C5AR1/KEL/TRPC6/DRD2/F2RL3/SAA1/PLCG2/XK/PTGER3/CD19/FPR2/C5AR2/CCRL2/CCR1/RYR3/CCR7/JPH4/GPR18/PLCH1/PDE6B/ACKR2/P2RX5/CCL5/DRD1/SNX10/SLC24A3/HTR2A/PTK2B/P2RX7/ACKR3/SNCA/LYN/GIPR/CD36/C3AR1/GHRL/ACKR4…
GO:0060627	regulation of vesicle-mediated transport	445	0.573813	1.34324	9.999e-05	0.000592127	0.000438764	1634	tags=14%, list=10%, signal=13%	PTPRC/NCKAP1L/SYK/PRKCB/PRTN3/HCK/CD84/ITGAM/CCR2/CD300A/STAP1/AZU1/CD300LF/CLEC7A/GATA2/IL2RG/LILRB1/CACNA1I/P2RX1/IL1B/FCGR2B/CD22/SORL1/TNF/CORO1A/FCER1G/RAB3C/FGR/PTAFR/GRIK5/PRAM1/VAMP8/TFR2/ADGRE2/UNC13D/LGALS9/DRD2/TREM2/PLCG2/STXBP2/STXBP5L/FPR2/CACNA1H/IL2RB/DOCK2/ITGB2/SIRPB1/SYT8/SFRP4/DRD1/CD14/CEACAM1/HTR2A/RAC2/SLC11A1/SNCA/DYSF/LYN/CD36/CHRM2/MERTK/TLR2
GO:0070661	leukocyte proliferation	236	0.763489	1.77588	9.999e-05	0.000592127	0.000438764	1492	tags=36%, list=9%, signal=33%	PTPRC/NCKAP1L/DOCK8/SYK/BTK/SPN/PIK3CG/GAPT/AIF1/TYROBP/CLC/CCR2/CD300A/LST1/CD180/VSIG4/LILRB2/KIT/SASH3/LILRB1/TMIGD2/FOXJ1/IL1B/FCGR2B/CD22/CD38/PTPN6/TNFSF8/TNFSF14/CLECL1/FLT3/CORO1A/CD86/PRKCQ/IL18/MS4A1/INPP5D/IFNK/SCGB1A1/MZB1/HLA-DPA1/GPR183/LGALS9/SPTA1/NFATC2/JAK3/MPL/IL10/IL7R/EBI3/HAVCR2/CD74/IL5RA/TREM2/HLA-DMB/ZAP70/CSF1R/CD28/LEP/IL12RB1/CD19/ATAD5/CARD11/MNDA/VAV3/ENPP3/DOCK2/RAS…
GO:0070838	divalent metal ion transport	369	0.575266	1.3452	9.999e-05	0.000592127	0.000438764	2349	tags=22%, list=14%, signal=19%	PTPRC/PRKCB/PIK3CG/CD33/CD84/CXCR4/LILRA2/LILRB2/CCR5/LILRB1/CACNA1I/CYSLTR1/P2RX1/CCL4/PLCB2/LILRA5/PTPN6/CCL3/TRPM2/BSPRY/SLC8A3/CORO1A/JPH2/MS4A1/PDGFB/GPM6A/CAMK2B/ATP2A3/SLC24A4/TRPC6/DRD2/F2RL3/PLCG2/NMUR1/CACNB4/CD19/CCR1/CACNA1H/RYR3/CCR7/JPH4/GJA4/PLCH1/P2RX5/CCL5/DRD1/SLC24A3/TMEM163/P2RY12/CCN2/HTR2A/CATSPER1/PTK2B/P2RX7/SLC11A1/SNCA/DYSF/LYN/JPH1/ARRB2/CXCL10/STAC3/ICAM1/P2RY6/RYR1/CE…
GO:0071103	DNA conformation change	287	0.58525	1.3646	9.999e-05	0.000592127	0.000438764	3288	tags=33%, list=19%, signal=27%	H3C8/PADI4/CDC45/H3C2/HJURP/CENPA/TOP2A/H3C7/H1-5/KNL1/NCAPH/ASF1B/RAD54L/ERCC6L/OIP5/CDCA5/DDX12P/H2BC9/BLM/H2BC14/CENPM/H3C12/POLQ/RAD51/CDK1/H4C13/NCAPG/CENPU/GINS2/H3C3/GINS1/H2BC10/H2BC17/H2BC7/HELLS/H1-3/H3C13/CENPK/HHEX/MCM5/BRIP1/H2BU1/H2BC6/MCM8/H2BC3/CHTF18/MCM2/SYCP3/HMGB2/NCAPG2/CENPH/H4C1/H3C10/H4C6/H2BC18/H2BC13/MCM4/RFC3/CCNB1/CHAF1A/NUSAP1/RECQL4/MCM7/H2BC11/HNRNPA2B1/CENPI/CENPO/…
GO:0072503	cellular divalent inorganic cation homeostasis	356	0.60833	1.42232	9.999e-05	0.000592127	0.000438764	2360	tags=27%, list=14%, signal=24%	PTPRC/PRKCB/PIK3CG/GNA15/CXCR4/S100A9/CCR2/S100A8/GATA2/FPR3/GPR174/ELANE/CCR5/CYSLTR1/P2RX1/CD52/CD38/PLCB2/PTPN6/CX3CR1/CXCL13/CCL3/TRPM2/P2RY10/SLC8A3/CORO1A/GPR65/CCR4/JPH2/MS4A1/S1PR4/CXCR2/ATP2A3/SLC24A4/C5AR1/KEL/TRPC6/DRD2/F2RL3/SAA1/PLCG2/XK/PTGER3/CD19/FPR2/C5AR2/CCRL2/CCR1/RYR3/CCR7/JPH4/GPR18/PLCH1/PDE6B/ACKR2/P2RX5/CCL5/DRD1/SLC24A3/HTR2A/PTK2B/P2RX7/ACKR3/SLC11A1/SNCA/LYN/GIPR/CD36/…
GO:0072507	divalent inorganic cation homeostasis	371	0.604791	1.4141	9.999e-05	0.000592127	0.000438764	2360	tags=27%, list=14%, signal=24%	PTPRC/PRKCB/TMC8/PIK3CG/GNA15/CXCR4/S100A9/CCR2/S100A8/GATA2/FPR3/GPR174/ELANE/CCR5/CYSLTR1/P2RX1/CD52/CD38/PLCB2/PTPN6/CX3CR1/CXCL13/CCL3/TRPM2/P2RY10/SLC8A3/CORO1A/GPR65/CCR4/JPH2/MS4A1/S1PR4/CXCR2/ATP2A3/SLC24A4/C5AR1/KEL/TRPC6/DRD2/F2RL3/SAA1/PLCG2/XK/PTGER3/CD19/FPR2/C5AR2/CCRL2/CCR1/RYR3/CCR7/JPH4/GPR18/PLCH1/PDE6B/ACKR2/P2RX5/CCL5/DRD1/SNX10/SLC24A3/HTR2A/PTK2B/P2RX7/ACKR3/SLC11A1/SNCA/LYN…
GO:0072511	divalent inorganic cation transport	374	0.575798	1.34655	9.999e-05	0.000592127	0.000438764	2349	tags=22%, list=14%, signal=19%	PTPRC/PRKCB/PIK3CG/CD33/CD84/CXCR4/LILRA2/LILRB2/CCR5/LILRB1/CACNA1I/CYSLTR1/P2RX1/CCL4/PLCB2/LILRA5/PTPN6/CCL3/TRPM2/BSPRY/SLC8A3/CORO1A/JPH2/MS4A1/PDGFB/TCN1/GPM6A/CAMK2B/ATP2A3/SLC24A4/TRPC6/DRD2/F2RL3/PLCG2/NMUR1/CACNB4/CD19/CCR1/CACNA1H/RYR3/CCR7/JPH4/GJA4/PLCH1/P2RX5/CCL5/DRD1/SLC24A3/TMEM163/P2RY12/CCN2/HTR2A/CATSPER1/PTK2B/P2RX7/SLC11A1/SNCA/DYSF/LYN/JPH1/ARRB2/CXCL10/STAC3/ICAM1/P2RY6/RY…
GO:0098542	defense response to other organism	339	0.697111	1.62885	9.999e-05	0.000592127	0.000438764	1704	tags=25%, list=10%, signal=23%	MPO/PTPRC/LYZ/SYK/SPN/PPBP/MPEG1/PF4/CTSG/IRF8/S100A9/SELP/AZU1/IGHM/CLEC7A/S100A8/LPO/RNASE6/ELANE/TLR8/TLR7/LILRB1/IGLL1/IL1B/IRF4/RNASE2/STAB1/CXCL13/TNF/TNFSF8/CLEC4E/PRF1/CEBPE/S100A12/FCER1G/FGR/IGKC/PLAC8/IGHD/IRF5/EPX/RNASE3/IFNK/BATF/PRG2/C5AR1/UNC13D/RSAD2/IL10/SLAMF8/HAVCR2/TREM2/BPI/FGL2/IL12RB1/TRBC2/APOBEC3B/HAMP/FPR2/APOBEC3H/ANXA3/LBP/ACP5/NLRP10/NLRP3/BST2/H2BC10/GBP4/H2BC7/TRDC/…
GO:0140014	mitotic nuclear division	250	0.600303	1.39761	9.999e-05	0.000592127	0.000438764	2659	tags=28%, list=16%, signal=24%	IL1B/MYBL2/NEK2/PDGFB/UBE2C/SGO1/PKMYT1/DLGAP5/NUF2/MKI67/AURKB/CDCA8/CDC20/NCAPH/BUB1B/CD28/CDCA5/TGFA/TTK/ESPL1/BIRC5/TPX2/IL1A/KIF18B/TACC3/CDC25C/BUB1/ZWINT/KIF14/KIFC1/NCAPG/NDC80/SPAG5/KIF2C/CDT1/PLK1/PRC1/CENPF/KIF11/HASPIN/IGF1/KIF23/CENPE/CENPK/MAD2L1/KIF4A/AURKA/TRIP13/KIF20B/GEN1/KIF18A/CDC6/CCNB1/NUSAP1/NPM2/FBXO5/KNTC1/INCENP/BORA/CHAMP1/KIF22/DSCC1/ANLN/MTBP/TTN/SMC4/SLF1/TEX14/SMPD3
GO:1903037	regulation of leukocyte cell-cell adhesion	249	0.727407	1.69339	9.999e-05	0.000592127	0.000438764	1570	tags=31%, list=9%, signal=28%	PTPRC/NCKAP1L/MYB/DOCK8/SYK/SPN/TESPA1/VAV1/AIF1/PIK3R6/CCR2/CD300A/LILRB4/VSIG4/ELANE/LILRB2/GRAP2/SASH3/LILRB1/TMIGD2/ZBTB16/FOXJ1/IL1B/FCGR2B/VNN1/LAX1/PTPN6/TNF/TNFSF14/CLECL1/TNFAIP8L2/CORO1A/CD86/PRKCQ/IL18/PTAFR/RIPOR2/SCGB1A1/HLA-DPA1/LGALS9/SPTA1/JAK3/IL10/IL7R/EBI3/HAVCR2/CD74/HLA-DMB/ZAP70/FGL2/CD28/LEP/IL12RB1/NRARP/BTLA/CARD11/CCR7/RASAL3/ITGB2/SIRPB1/NLRP3/IGF1/CCL5/HLA-DPB1/IL20RB/…
GO:1903532	positive regulation of secretion by cell	316	0.637086	1.4868	9.999e-05	0.000592127	0.000438764	1634	tags=21%, list=10%, signal=19%	MYB/SYK/IL1RL1/CD33/AIF1/ITGAM/CLEC5A/GATA2/CD244/LILRA2/TLR8/CACNA1I/FCN1/OSM/IL1B/CD34/CD38/RETN/LPL/LILRA5/CD2/CCL3/TNF/CLEC4E/TRH/FCER1G/FGR/PTAFR/IGHD/VAMP8/TFR2/UNC13D/LGALS9/ABCG1/IL10/DRD2/SAA1/HAVCR2/TREM2/CSF1R/NLRP12/LEP/ANKRD1/NLRP2/IL1A/IL26/CACNA1H/C1QTNF4/ITGB2/NLRP10/NLRP3/IGF1/CD14/RASGRP1/UNC13A/ANO1/MYRIP/NOD2/P2RX7/SNCA/GIPR/MBP/GHRL/ADAM8/SYBU/TLR2
GO:1903706	regulation of hemopoiesis	412	0.685439	1.60393	9.999e-05	0.000592127	0.000438764	1760	tags=24%, list=10%, signal=22%	PTPRC/NCKAP1L/MYB/SYK/PRKCB/BTK/RHEX/TAL1/TESPA1/CSF3R/PF4/PIK3R6/H3C8/TYROBP/CCR2/LILRB4/GATA2/NFAM1/C1QC/LILRB2/SASH3/LILRB1/CR1/CA2/ZBTB16/SPI1/FOXJ1/TMEM176B/OSM/FCGR2B/VNN1/IRF4/GATA1/ITGA2B/PTPN6/CD2/CCL3/TNF/GPR171/TRIM58/TMEM176A/CD86/PRKCQ/IL18/HLA-DOA/INPP5D/H3C2/HCLS1/TESC/LGALS9/RASSF2/NFATC2/JAK3/MPL/IL7R/SLAMF8/H3C7/CD74/TREM2/ZAP70/FGL2/CD28/LMO2/IL12RB1/NRARP/H3C12/CCR1/CARD11/FAN…
GO:1904951	positive regulation of establishment of protein localization	390	0.586004	1.37059	9.999e-05	0.000592127	0.000438764	1634	tags=16%, list=10%, signal=15%	SYK/IL1RL1/CD33/AIF1/ITGAM/CLEC5A/CD244/LILRA2/TLR8/FCN1/OSM/IL1B/CD34/CD38/LPL/LILRA5/CD2/CCL3/SORL1/TNF/CLEC4E/TRH/SLC35D3/FGR/IGHD/HCLS1/LGALS9/ABCG1/IL10/GTSE1/GZMB/DRD2/SAA1/HAVCR2/TREM2/CSF1R/NLRP12/LEP/ANKRD1/NLRP2/IL1A/IL26/CDH1/C1QTNF4/ITGB2/NLRP10/NLRP3/IGF1/CD14/RASGRP1/E2F1/RAC2/ANO1/MYRIP/NOD2/P2RX7/GIPR/MBP/KIF20B/GHRL/ADAM8/SYBU/TLR2
GO:2000147	positive regulation of cell motility	463	0.572059	1.33991	9.999e-05	0.000592127	0.000438764	2272	tags=21%, list=13%, signal=18%	PTPRC/NCKAP1L/DOCK8/SPN/CXCR4/AIF1/CCR2/SELP/MMP9/CLEC7A/GATA2/ELANE/KIT/IL1B/CCL4/ITGA2B/CEACAM6/CCL24/CXCL13/TERT/CCL3/ITGAX/TNF/TNFSF14/PLA2G7/CORO1A/FERMT3/FGR/PTAFR/PDGFB/RIPOR2/CXCR2/C5AR1/LGALS9/GCNT2/GTSE1/CD74/TREM2/PECAM1/PLVAP/CSF1R/SEMA4D/CARMIL2/FLT1/FPR2/GPSM3/CCR1/CCR7/SEMA3G/ANXA3/LBP/LRRC15/CASS4/SEMA4A/IGF1/CCL5/DRD1/SEMA3D/P2RY12/ANGPTL3/ITGA6/TNFRSF18/RAC2/PTK2B/EPHA1/ACKR3/DY…
GO:0000819	sister chromatid segregation	178	0.620197	1.43674	0.0001	0.000592127	0.000438764	2954	tags=33%, list=17%, signal=28%	NEK2/SGO1/DLGAP5/NUF2/AURKB/CDCA8/TOP2A/CDC20/NCAPH/BUB1B/CDCA5/DDX12P/TTK/ESPL1/ESCO2/KIF18B/TACC3/BUB1/ZWINT/KIF14/KIFC1/NCAPG/NDC80/SPAG5/KIF2C/CDT1/PLK1/PRC1/CENPF/HASPIN/RMI2/KIF23/CENPE/SGO2/CENPK/MAD2L1/KIF4A/TRIP13/GEN1/KIF18A/REC8/CDC6/CCNB1/NUSAP1/FBXO5/INCENP/CHAMP1/KIF22/DSCC1/TTN/SMC1B/SMC4/STAG3L2/SLF1/TEX14/HORMAD1/NCAPD3/CHMP4A/STAG3L3
GO:0001818	negative regulation of cytokine production	226	0.657532	1.52882	0.0001	0.000592127	0.000438764	2998	tags=35%, list=17%, signal=29%	PTPRC/NCKAP1L/BTK/IL1RL1/CD33/CD84/TYROBP/VSIG4/ELANE/TLR8/LILRB1/FOXJ1/FCGR2B/CD34/LILRA5/PTPN6/CX3CR1/TNF/CD96/CD200R1/INPP5D/EPX/SCGB1A1/LGALS9/JAK3/IL10/HAVCR2/TREM2/BPI/NLRP12/CD200/C5AR2/GPR18/NLRC3/LBP/ACP5/NLRP3/IGF1/BST2/IL20RB/FOXP3/KLF2/CEACAM1/MEFV/RPS6KA5/IL1R2/IRAK3/SLC11A1/GHRL/MERTK/ARRB2/SERPINB1/THBS1/TNFRSF4/RNF125/INHBA/IDO1/CD24/CMKLR1/LEF1/BCL3/BANK1/HDAC9/CD83/REL/IL6/SRGN/…
GO:0002440	production of molecular mediator of immune response	175	0.740934	1.71563	0.0001	0.000592127	0.000438764	1724	tags=30%, list=10%, signal=27%	PTPRC/BTK/HLA-DQB1/GAPT/CLC/CCR2/CD244/ITM2A/ELANE/KIT/SASH3/LILRB1/TMIGD2/IL1B/FCGR2B/CD22/LAX1/TNF/FCER1G/CD96/IGKC/IL18/IGLV3-19/C17orf99/BATF/INAVA/MZB1/IGLV2-18/RSAD2/JAK3/IL10/IL7R/CD74/FGL2/CD28/IL18RAP/CD226/POLQ/ATAD5/CARD11/EXO1/NLRP3/BST2/FOXP3/TNFSF13B/NOD2/IRAK3/SLC11A1/CD36/NR4A3/TLR2/TNFRSF4
GO:0002449	lymphocyte mediated immunity	210	0.76062	1.76692	0.0001	0.000592127	0.000438764	1274	tags=34%, list=7%, signal=32%	PTPRC/BTK/VAV1/HLA-DQB1/GAPT/PIK3R6/CLC/CCR2/IGHM/C1QB/SLAMF7/C1QC/MYO1G/CD1C/TLR8/SASH3/LILRB1/CR1/FOXJ1/IGLL1/C1QA/IL1B/FCGR2B/CD1E/PTPN6/TNF/PRF1/CORO1A/FCER1G/CD96/IGKC/SLAMF6/IL18/FCER2/CLEC12B/IGLV3-19/WAS/INPP5D/C17orf99/IGHD/NCR3/BATF/CD1A/UNC13D/LGALS9/SLA2/RSAD2/IL10/IL7R/GZMB/HAVCR2/CD74/FGL2/CD28/LEP/SERPINB9/IL12RB1/TRBC2/IL18RAP/CD226/CD19/ATAD5/SUSD4/EXO1/NLRP3/IL20RB/FOXP3/RASGRP1…
GO:0002460	adaptive immune response based on somatic recombination of immune receptors built from immunoglobulin superfamily domains	227	0.751754	1.74805	0.0001	0.000592127	0.000438764	1502	tags=33%, list=9%, signal=31%	PTPRC/BTK/IL1RL1/SPN/HLA-DQB1/GAPT/CLC/CCR2/IGHM/C1QB/KLHL6/C1QC/MYO1G/CD1C/TLR8/SASH3/LILRB1/CR1/FOXJ1/IGLL1/C1QA/IL1B/FCGR2B/CD1E/IRF4/PTPN6/CXCL13/TNF/PRF1/LY9/FCER1G/PRKCQ/IGKC/SLAMF6/IL18/FCER2/IGLV3-19/WAS/INPP5D/C17orf99/IGHD/BATF/CD1A/UNC13D/SLA2/RSAD2/JAK3/IL10/IL7R/EBI3/HAVCR2/CD74/FGL2/CD28/IL12RB1/TRBC2/IL18RAP/CD226/CD19/ATAD5/SUSD4/NLRP10/SEMA4A/EXO1/NLRP3/IL20RB/FOXP3/CEACAM1/CD1D/…
GO:0002793	positive regulation of peptide secretion	226	0.661431	1.53789	0.0001	0.000592127	0.000438764	1634	tags=23%, list=10%, signal=22%	SYK/IL1RL1/CD33/AIF1/CLEC5A/S100A8/CD244/LILRA2/TLR8/FCN1/OSM/IL1B/CD34/CD38/LPL/LILRA5/CD2/CCL3/TNF/CLEC4E/TRH/FGR/IGHD/TFR2/LGALS9/ABCG1/IL10/DRD2/SAA1/HAVCR2/TREM2/CSF1R/NLRP12/ANKRD1/NLRP2/IL1A/IL26/C1QTNF4/NLRP10/NLRP3/IGF1/CD14/RASGRP1/ANO1/MYRIP/NOD2/P2RX7/GIPR/MBP/GHRL/ADAM8/SYBU/TLR2
GO:0007162	negative regulation of cell adhesion	223	0.606996	1.41116	0.0001	0.000592127	0.000438764	2622	tags=24%, list=15%, signal=21%	PTPRC/SPN/CD300A/VSIG4/LILRB2/LILRB1/FOXJ1/FCGR2B/ARHGDIB/LAX1/PTPN6/SPINT2/TNFAIP8L2/CD86/RIPOR2/SCGB1A1/ADAMDEC1/LGALS9/GCNT2/JAK3/IL10/HAVCR2/CD74/FGL2/SEMA4D/NRARP/CDH1/ANGPT2/IL1RN/IL20RB/FOXP3/CEACAM1/PDE3B/RUNX3/MBP/COL1A1/DMTN/PLXNC1/THBS1/PLXNA2/AKNA/IDO1/RUNX1/NOTCH1/SOCS1/EPCAM/SERPINE1/NFKBID/JAG1/LPXN/CD80/MUC1/PIK3R1/PLXNA4
GO:0007204	positive regulation of cytosolic calcium ion concentration	226	0.665226	1.54671	0.0001	0.000592127	0.000438764	2115	tags=33%, list=12%, signal=29%	PTPRC/PIK3CG/GNA15/CXCR4/CCR2/GATA2/FPR3/GPR174/CCR5/CYSLTR1/CD52/CD38/PLCB2/PTPN6/CX3CR1/CXCL13/CCL3/TRPM2/P2RY10/SLC8A3/CORO1A/GPR65/CCR4/JPH2/MS4A1/S1PR4/CXCR2/C5AR1/TRPC6/DRD2/F2RL3/SAA1/PLCG2/PTGER3/CD19/FPR2/C5AR2/CCRL2/CCR1/RYR3/CCR7/JPH4/GPR18/PLCH1/ACKR2/P2RX5/DRD1/HTR2A/PTK2B/P2RX7/ACKR3/SNCA/LYN/GIPR/CD36/C3AR1/GHRL/ACKR4/TGM2/JPH1/CXCL10/GPR17/TAC4/P2RY6/RYR1/CEMIP/P2RY1/CD4/BCL2/HRH4…
GO:0017157	regulation of exocytosis	179	0.632307	1.46492	0.0001	0.000592127	0.000438764	1541	tags=18%, list=9%, signal=17%	SYK/PRKCB/CD84/ITGAM/CCR2/CD300A/GATA2/CACNA1I/P2RX1/FCGR2B/FCER1G/RAB3C/FGR/PTAFR/GRIK5/PRAM1/VAMP8/ADGRE2/UNC13D/LGALS9/DRD2/STXBP2/STXBP5L/CACNA1H/ITGB2/SYT8/DRD1/CEACAM1/HTR2A/RAC2/SNCA/LYN/CHRM2
GO:0019882	antigen processing and presentation	204	0.700077	1.62555	0.0001	0.000592127	0.000438764	1806	tags=24%, list=11%, signal=21%	CYBB/HLA-DQB1/NCF4/HLA-DQA1/HLA-DRB5/LILRB2/CD1C/HLA-DRB1/FCGR2B/CD1E/HLA-DQA2/FCGR1B/HLA-DRA/FCER1G/RAB3C/HLA-DQB2/HLA-DOA/WAS/FCGR1A/CD1A/VAMP8/HLA-DPA1/NCF1/CD74/TREM2/HLA-DMB/FGL2/IFI30/CCR7/AP1S3/KIF15/NCF2/KIF2C/KIF11/HLA-DPB1/MARCHF1/CD1D/KIF23/CENPE/NOD2/KIF4A/SLC11A1/CD36/CTSS/KIF18A/THBS1/ICAM1/HLA-DOB
GO:0022409	positive regulation of cell-cell adhesion	208	0.729792	1.69463	0.0001	0.000592127	0.000438764	2269	tags=39%, list=13%, signal=35%	PTPRC/NCKAP1L/MYB/DOCK8/SYK/TESPA1/VAV1/AIF1/PIK3R6/CCR2/LILRB4/ELANE/LILRB2/GRAP2/SASH3/LILRB1/TMIGD2/ZBTB16/IL1B/VNN1/CEACAM6/PTPN6/CXCL13/TNF/TNFSF14/CLECL1/CORO1A/CD86/PRKCQ/IL18/PTAFR/HLA-DPA1/LGALS9/SPTA1/GCNT2/JAK3/IL10/IL7R/EBI3/HAVCR2/CD74/HLA-DMB/ZAP70/CD28/LEP/IL12RB1/BTLA/CARD11/CCR7/RASAL3/ITGB2/SIRPB1/NLRP3/IGF1/CCL5/HLA-DPB1/FOXP3/RASGRP1/CD1D/TNFSF13B/CCDC88B/ITGA6/RUNX3/NOD2/LYN/…
GO:0030100	regulation of endocytosis	233	0.612019	1.42322	0.0001	0.000592127	0.000438764	1699	tags=15%, list=10%, signal=14%	PTPRC/NCKAP1L/SYK/PRTN3/HCK/CD300A/STAP1/AZU1/CD300LF/CLEC7A/GATA2/IL2RG/LILRB1/IL1B/FCGR2B/CD22/TNF/FCER1G/FGR/TFR2/DRD2/TREM2/PLCG2/FPR2/IL2RB/DOCK2/SIRPB1/SFRP4/CD14/SLC11A1/SNCA/DYSF/CD36/MERTK/TLR2/ARRB2
GO:0030217	T cell differentiation	198	0.732447	1.70024	0.0001	0.000592127	0.000438764	1378	tags=29%, list=8%, signal=27%	PTPRC/NCKAP1L/MYB/SYK/SPN/TESPA1/VAV1/PIK3R6/CCR2/LILRB4/LILRB2/KIT/SASH3/CR1/ZBTB16/FOXJ1/VNN1/IRF4/CD2/FUT7/TNFSF8/CLEC4E/LY9/CD86/FCER1G/SLAMF6/IL18/HLA-DOA/BATF/GPR183/LGALS9/RHOH/RSAD2/NFATC2/JAK3/IL7R/THEMIS/CD74/ZAP70/FGL2/CD28/LEP/IL12RB1/NRARP/CARD11/CCR7/GPR18/FANCD2/DOCK2/FANCA/SEMA4A/NLRP3/FOXP3/RASGRP1/CD1D/TNFRSF18/RUNX3
GO:0032943	mononuclear cell proliferation	219	0.767233	1.78338	0.0001	0.000592127	0.000438764	1492	tags=35%, list=9%, signal=33%	PTPRC/NCKAP1L/DOCK8/SYK/BTK/SPN/PIK3CG/GAPT/AIF1/TYROBP/CLC/CCR2/CD300A/LST1/CD180/VSIG4/LILRB2/SASH3/LILRB1/TMIGD2/FOXJ1/IL1B/FCGR2B/CD22/CD38/PTPN6/TNFSF8/TNFSF14/CLECL1/FLT3/CORO1A/CD86/PRKCQ/IL18/MS4A1/INPP5D/IFNK/SCGB1A1/MZB1/HLA-DPA1/GPR183/LGALS9/SPTA1/NFATC2/JAK3/MPL/IL10/IL7R/EBI3/HAVCR2/CD74/HLA-DMB/ZAP70/CD28/LEP/IL12RB1/CD19/ATAD5/CARD11/MNDA/VAV3/DOCK2/RASAL3/IGF1/CCL5/HLA-DPB1/IL20R…
GO:0042113	B cell activation	206	0.740771	1.72001	0.0001	0.000592127	0.000438764	1492	tags=32%, list=9%, signal=29%	PTPRC/NCKAP1L/SYK/PRKCB/BTK/GAPT/MFNG/TYROBP/CD300A/CD180/IGHM/ITM2A/NFAM1/KIT/SASH3/FOXJ1/IGLL1/SAMSN1/FCGR2B/CD22/CD38/LAX1/PTPN6/ADGRG3/FLT3/LYL1/IGKC/MS4A1/INPP5D/LAT2/C17orf99/IGHD/IFNK/BATF/MZB1/GPR183/SLA2/NFATC2/JAK3/IL10/IL7R/SLAMF8/CD79B/CD74/PLCG2/ZAP70/CD28/TRBC2/CD19/ATAD5/CARD11/MNDA/VAV3/TPD52/EXO1/BST2/FOXP3/TRDC/TNFSF13B/HHEX/NOD2/PTK2B/BLNK/MEF2C/LYN
GO:0043270	positive regulation of ion transport	197	0.606959	1.40871	0.0001	0.000592127	0.000438764	1878	tags=23%, list=11%, signal=21%	CCR2/LILRA2/P2RX1/IL1B/KCNQ1/CCL4/ABCB1/LILRA5/CCL3/KCNMB1/TRH/JPH2/KCNH2/PTAFR/KCNE1/PDGFB/VAMP8/TESC/TRPC6/ADRB2/DRD2/F2RL3/PKP2/TREM2/PLCG2/LEP/CD19/CCR1/P2RX5/CCL5/DRD1/P2RY12/P2RX7/SNCA/CTSS/ATP8A1/TNFRSF11A/ABCB4/ARRB2/CXCL10/STAC3/P2RY6/CEMIP/P2RY1/ATP1B1/CD4
GO:0045637	regulation of myeloid cell differentiation	222	0.676598	1.57283	0.0001	0.000592127	0.000438764	2382	tags=30%, list=14%, signal=26%	NCKAP1L/PRKCB/RHEX/TAL1/CSF3R/PF4/H3C8/TYROBP/LILRB4/GATA2/C1QC/LILRB1/CA2/ZBTB16/SPI1/GATA1/ITGA2B/CCL3/TNF/GPR171/TRIM58/PRKCQ/INPP5D/H3C2/HCLS1/TESC/RASSF2/MPL/H3C7/CD74/TREM2/H3C12/CCR1/H4C13/NFE2/H3C3/SCIN/CEACAM1/H3C13/GP1BA/PTK2B/LILRB3/MEF2C/LYN/CDK6/NR4A3/MYL9/HMGB2/NCAPG2/THBS1/LIF/H4C1/H3C10/FOS/CD101/H4C6/CD4/INHBA/RUNX1/FSTL3/LEF1/H4C9/H3C11/PPARGC1B/KMT2D/JAG1
GO:0046651	lymphocyte proliferation	217	0.76792	1.7847	0.0001	0.000592127	0.000438764	1492	tags=35%, list=9%, signal=33%	PTPRC/NCKAP1L/DOCK8/SYK/BTK/SPN/PIK3CG/GAPT/AIF1/TYROBP/CLC/CCR2/CD300A/LST1/CD180/VSIG4/LILRB2/SASH3/LILRB1/TMIGD2/FOXJ1/IL1B/FCGR2B/CD22/CD38/PTPN6/TNFSF8/TNFSF14/CLECL1/FLT3/CORO1A/CD86/PRKCQ/IL18/MS4A1/INPP5D/IFNK/SCGB1A1/MZB1/HLA-DPA1/GPR183/LGALS9/SPTA1/NFATC2/JAK3/MPL/IL10/IL7R/EBI3/HAVCR2/CD74/HLA-DMB/ZAP70/CD28/LEP/IL12RB1/CD19/ATAD5/CARD11/MNDA/VAV3/DOCK2/RASAL3/IGF1/CCL5/HLA-DPB1/IL20R…
GO:0048872	homeostasis of number of cells	220	0.667066	1.55068	0.0001	0.000592127	0.000438764	2015	tags=25%, list=12%, signal=22%	NCKAP1L/IKZF1/RHEX/TAL1/GAPT/CCR2/GATA2/GPR174/KIT/SASH3/SPI1/RHAG/GATA1/TRIM58/TNFSF14/FLT3/CORO1A/CCR4/FCER1G/INPP5D/CXCR2/HCLS1/GPR183/LGALS9/RASSF2/KLF1/SPTA1/JAK3/MPL/IL7R/CD74/MPIG6B/CARD11/CCR7/LAT/CCNB2/IL20RB/FOXP3/KLF2/TNFSF13B/SPNS2/P2RX7/MEF2C/LYN/CDK6/DMTN/MERTK/HMGB2/NCAPG2/GCNT4/TNFRSF13C/EZH2/BCL2/INHBA/NOS3
GO:0050663	cytokine secretion	187	0.707027	1.6394	0.0001	0.000592127	0.000438764	1724	tags=33%, list=10%, signal=30%	SYK/IL1RL1/LCP2/AIF1/CLEC5A/CD244/LILRA2/TLR8/LILRB1/FCN1/OSM/IL1B/FCGR2B/CD34/LPL/LILRA5/CD2/CCL3/TNF/CLECL1/CLEC4E/S100A12/FGR/TLR10/CD200R1/IGHD/LGALS9/IL10/DRD2/SAA1/HAVCR2/CSF1R/NLRP12/LEP/NLRP2/CD200/IL1A/IL26/C5AR2/CARD11/CCR7/C1QTNF4/GBP5/NLRP10/NLRP3/ITGB6/CD14/FOXP3/RASGRP1/NLRC4/IL1R2/NOD2/P2RX7/DYSF/LYN/MBP/CD36/GHRL/TLR2/SERPINB1/TNFRSF4
GO:0050714	positive regulation of protein secretion	215	0.660753	1.53536	0.0001	0.000592127	0.000438764	1634	tags=24%, list=10%, signal=22%	SYK/IL1RL1/CD33/AIF1/CLEC5A/CD244/LILRA2/TLR8/FCN1/OSM/IL1B/CD34/CD38/LPL/LILRA5/CD2/CCL3/TNF/CLEC4E/TRH/FGR/IGHD/LGALS9/ABCG1/IL10/DRD2/SAA1/HAVCR2/TREM2/CSF1R/NLRP12/ANKRD1/NLRP2/IL1A/IL26/C1QTNF4/NLRP10/NLRP3/IGF1/CD14/RASGRP1/ANO1/MYRIP/NOD2/P2RX7/GIPR/MBP/GHRL/ADAM8/SYBU/TLR2
GO:0050730	regulation of peptidyl-tyrosine phosphorylation	210	0.598502	1.39032	0.0001	0.000592127	0.000438764	2591	tags=25%, list=15%, signal=21%	PTPRC/SYK/TAL1/CD300A/STAP1/KIT/OSM/SAMSN1/GATA1/LILRA5/PTPN6/TNF/FLT3/IL18/PDGFB/FCGR1A/HCLS1/NCF1/CD74/TREM2/PECAM1/CSF1R/LEP/SEMA4D/TGFA/ITGB2/CASS4/IGF1/CCL5/HTR2A/TNFRSF18/PTK2B/LYN/CD36/GHRL/DMTN/NCAPG2/ARRB2/LIF/ICAM1/CD4/CD24/SOCS1/IL6R/NTRK2/TEC/SPINK1/BANK1/IL6/CD80/SFRP2/HES1
GO:0050851	antigen receptor-mediated signaling pathway	216	0.768767	1.78654	0.0001	0.000592127	0.000438764	1274	tags=28%, list=7%, signal=26%	PTPRC/NCKAP1L/SYK/PRKCB/BTK/TESPA1/LCP2/GCSAML/HLA-DQB1/HLA-DQA1/CD300A/STAP1/IGHM/HLA-DRB5/LILRB4/KLHL6/NFAM1/GRAP2/HLA-DRB1/IGLL1/FCGR2B/HLA-DQA2/CD22/CD38/LAX1/PTPN6/FYB1/HLA-DRA/HLA-DQB2/PRKCQ/IGKC/MS4A1/WAS/INPP5D/LAT2/IGHD/PRAM1/UBASH3A/TRAT1/HLA-DPA1/SLA2/NFATC2/THEMIS/CD79B/PLCG2/ZAP70/CD28/TRBC2/CD226/CD19/CARD11/MNDA/CCR7/VAV3/LAT/TXK/HLA-DPB1/FOXP3/CEACAM1/TRDC
GO:0050920	regulation of chemotaxis	179	0.665731	1.54236	0.0001	0.000592127	0.000438764	2638	tags=34%, list=15%, signal=29%	NCKAP1L/CXCR4/AIF1/CCR2/STAP1/AZU1/ELANE/SUCNR1/CCL4/CXCL13/CCL3/TNFSF14/PLA2G7/CCR4/PDGFB/RIPOR2/CXCR2/PADI2/GPR183/C5AR1/LGALS9/SLAMF8/CD74/TREM2/SEMA4D/FPR2/C5AR2/ANGPT2/GPSM3/CCR1/CCR7/SEMA3G/GPR18/LBP/SEMA4A/CCL5/SEMA3D/P2RY12/RAC2/PTK2B/DYSF/LYN/C3AR1/MMP28/THBS1/CXCL10/EFNB2/NTRK3/CCL26/CMKLR1/NOTCH1/IL6R/SERPINE1/IL6/MTUS1/CXCL8/MPP1/F3/PLXNA4/SEMA3C
GO:0051048	negative regulation of secretion	175	0.621414	1.43888	0.0001	0.000592127	0.000438764	1724	tags=22%, list=10%, signal=20%	CD84/CCR2/CD300A/TIFAB/TLR8/LILRB1/OSM/IL1B/FCGR2B/CD34/CD22/LILRA5/TNF/TRH/CD200R1/VAMP8/LGALS9/RSAD2/IL10/DRD2/CD74/NLRP12/LEP/PTGER3/CD200/STXBP5L/AVPR2/C5AR2/CRHBP/NLRP3/FOXP3/CEACAM1/P2RY12/IL1R2/SNCA/GHRL/SERPINB1/LIF/TNFRSF4
GO:0051251	positive regulation of lymphocyte activation	229	0.73867	1.71736	0.0001	0.000592127	0.000438764	2269	tags=38%, list=13%, signal=34%	PTPRC/NCKAP1L/MYB/DOCK8/SYK/BTK/TESPA1/VAV1/AIF1/PIK3R6/TYROBP/CCR2/IGHM/LILRB4/CLEC7A/LILRB2/GRAP2/SASH3/LILRB1/TMIGD2/ZBTB16/IGLL1/IL1B/VNN1/CD38/PTPN6/TNFSF14/CLECL1/CORO1A/CD86/PRKCQ/IGKC/IL18/INPP5D/IGHD/HLA-DPA1/GPR183/LGALS9/SPTA1/NFATC2/JAK3/MPL/IL7R/EBI3/HAVCR2/CD74/HLA-DMB/ZAP70/CD28/LEP/IL12RB1/TRBC2/BTLA/ATAD5/CARD11/CCR7/VAV3/RASAL3/SIRPB1/NLRP3/IGF1/CCL5/HLA-DPB1/FOXP3/RASGRP1/CD1D/…
GO:0051924	regulation of calcium ion transport	189	0.60738	1.40907	0.0001	0.000592127	0.000438764	2066	tags=24%, list=12%, signal=22%	PIK3CG/CD33/CD84/CXCR4/LILRA2/LILRB2/LILRB1/P2RX1/CCL4/LILRA5/PTPN6/CCL3/CORO1A/JPH2/PDGFB/CAMK2B/TRPC6/DRD2/F2RL3/PLCG2/CACNB4/CD19/CCR1/JPH4/P2RX5/CCL5/DRD1/P2RY12/PTK2B/P2RX7/SNCA/DYSF/LYN/JPH1/ARRB2/CXCL10/STAC3/ICAM1/P2RY6/CEMIP/ATP1B1/CD4/BCL2/NOS3/CACNA2D1/PLN
GO:0060326	cell chemotaxis	227	0.739828	1.72032	0.0001	0.000592127	0.000438764	1704	tags=34%, list=10%, signal=31%	NCKAP1L/SYK/PPBP/PIK3CG/CSF3R/VAV1/PF4/JAML/CXCR4/S100A9/AIF1/CCR2/STAP1/AZU1/S100A8/CCR5/KIT/IL1B/CCL4/CX3CR1/CCL24/CXCL13/CNR2/CCL3/TRPM2/BIN2/TNFSF14/PLA2G7/CORO1A/CCR4/S100A12/FCER1G/PRKCQ/CCL22/PDGFB/RIPOR2/CXCR2/PADI2/ADGRE2/GPR183/C5AR1/LGALS9/IL10/SLAMF8/SAA1/CD74/FLT1/FPR2/C5AR2/CCRL2/GPSM3/CCR1/CCR7/VAV3/GPR18/LBP/IL1RN/ITGB2/ACKR2/CCL5/CCL3L1/ITGA9/RAC2/PTK2B/CXCL2/ACKR3/DYSF/LYN/C3AR1…
GO:0070372	regulation of ERK1 and ERK2 cascade	218	0.603525	1.40286	0.0001	0.000592127	0.000438764	1971	tags=25%, list=11%, signal=22%	PTPRC/SYK/KIT/IL1B/CCL4/PTPN6/CCL24/CCL3/TNF/FLT3/CCL22/PDGFB/GPR183/C5AR1/LGALS9/GCNT2/DRD2/HAVCR2/CD74/TREM2/MARCO/CSF1R/NLRP12/FLT1/IL26/FPR2/C5AR2/CCR1/CCR7/SCIMP/CCL5/CCL3L1/RASGRP1/ROS1/CEACAM1/CCN2/HTR2A/NOD2/PTK2B/ACKR3/PTPRR/LYN/CD36/TNFRSF11A/ARRB2/LIF/ICAM1/P2RY6/P2RY1/CD4/FGFR2/CCN1/CCL26/SERPINF2
GO:0070663	regulation of leukocyte proliferation	179	0.767584	1.77833	0.0001	0.000592127	0.000438764	1492	tags=37%, list=9%, signal=35%	PTPRC/NCKAP1L/SYK/BTK/SPN/AIF1/TYROBP/CLC/CCR2/CD300A/LST1/VSIG4/LILRB2/SASH3/LILRB1/TMIGD2/FOXJ1/IL1B/FCGR2B/CD22/CD38/PTPN6/TNFSF8/CLECL1/CORO1A/CD86/PRKCQ/IL18/INPP5D/SCGB1A1/MZB1/HLA-DPA1/GPR183/LGALS9/SPTA1/NFATC2/JAK3/MPL/IL10/EBI3/HAVCR2/CD74/IL5RA/HLA-DMB/ZAP70/CD28/LEP/IL12RB1/ATAD5/CARD11/MNDA/VAV3/ENPP3/RASAL3/IGF1/CCL5/HLA-DPB1/BST2/IL20RB/FOXP3/CD1D/TNFSF13B/CCDC88B/HHEX/RAC2/MEF2C/L…
GO:0071216	cellular response to biotic stimulus	192	0.708041	1.64307	0.0001	0.000592127	0.000438764	1730	tags=26%, list=10%, signal=24%	SYK/BTK/PPBP/HCK/PF4/CTSG/IRF8/STAP1/CD180/CLEC7A/LILRA2/LY86/LILRB2/CCR5/LILRB1/IL1B/FCGR2B/GFI1/CX3CR1/CXCL13/CCL3/TNF/CEBPE/MRC1/CD86/IL18/PTAFR/IGFBPL1/IL10/HAVCR2/TREM2/BPI/ANKRD1/HAMP/CMPK2/LBP/IL1RN/NLRP3/CCL5/CD14/NOD2/CXCL2/MEF2C/LYN/CD36/TLR2/HMGB2/CXCL10/ICAM1/EME1
GO:0072593	reactive oxygen species metabolic process	225	0.609132	1.41624	0.0001	0.000592127	0.000438764	2062	tags=21%, list=12%, signal=19%	MPO/CYBB/SYK/VAV1/NCF4/AIF1/ITGAM/TYROBP/HBD/CLEC7A/LPO/HBB/IL1B/CD34/CX3CR1/TNF/PDGFB/SLC18A2/EPX/INAVA/NCF1/IL10/LEP/NCF1C/FPR2/FOXM1/ITGB2/ACP5/NCF2/MPV17L/KLF2/CCN2/RAC2/PTK2B/P2RX7/SNCA/NRROS/CD36/HP/TLR2/THBS1/ICAM1/BRCA1/BCL2/CCN1/NOS3/NOX3
GO:1902105	regulation of leukocyte differentiation	223	0.723974	1.68312	0.0001	0.000592127	0.000438764	1752	tags=30%, list=10%, signal=27%	PTPRC/NCKAP1L/MYB/SYK/BTK/TAL1/TESPA1/PF4/PIK3R6/TYROBP/CCR2/LILRB4/GATA2/NFAM1/C1QC/LILRB2/SASH3/LILRB1/CR1/CA2/ZBTB16/FOXJ1/TMEM176B/FCGR2B/VNN1/IRF4/PTPN6/CD2/CCL3/TNF/TMEM176A/CD86/IL18/HLA-DOA/INPP5D/HCLS1/TESC/LGALS9/RASSF2/NFATC2/JAK3/IL7R/SLAMF8/CD74/TREM2/ZAP70/FGL2/CD28/IL12RB1/NRARP/CCR1/CARD11/FANCD2/FANCA/NLRP3/FOXP3/RASGRP1/CEACAM1/TNFRSF18/RUNX3/LILRB3/LYN/CDK6/ADAM8/LIF/FOS/CD101
GO:1903039	positive regulation of leukocyte cell-cell adhesion	183	0.737781	1.70991	0.0001	0.000592127	0.000438764	2592	tags=44%, list=15%, signal=38%	PTPRC/NCKAP1L/MYB/DOCK8/SYK/TESPA1/VAV1/AIF1/PIK3R6/CCR2/LILRB4/ELANE/LILRB2/GRAP2/SASH3/LILRB1/TMIGD2/ZBTB16/IL1B/VNN1/PTPN6/TNF/TNFSF14/CLECL1/CORO1A/CD86/PRKCQ/IL18/PTAFR/HLA-DPA1/LGALS9/SPTA1/JAK3/IL7R/EBI3/HAVCR2/CD74/HLA-DMB/ZAP70/CD28/LEP/IL12RB1/BTLA/CARD11/CCR7/RASAL3/ITGB2/SIRPB1/NLRP3/IGF1/CCL5/HLA-DPB1/FOXP3/RASGRP1/CD1D/TNFSF13B/CCDC88B/RUNX3/NOD2/LYN/NR4A3/ADAM8/ICAM1/MAP3K8/TNFRSF1…
GO:0002685	regulation of leukocyte migration	167	0.709483	1.64229	0.00010002	0.000592127	0.000438764	1727	tags=31%, list=10%, signal=28%	NCKAP1L/DOCK8/SPN/GCSAML/AIF1/CCR2/CD300A/SELP/STAP1/ELANE/CCL4/ITGA2B/CX3CR1/CCL24/CXCL13/CCL3/TNF/TNFSF14/PLA2G7/PTAFR/RIPOR2/CD200R1/CXCR2/PADI2/C5AR1/LGALS9/SLAMF8/CD74/TREM2/PLVAP/CD200/FPR2/C5AR2/GPSM3/CCR1/CCR7/GPR18/LBP/CCL5/P2RY12/TNFRSF18/RAC2/PTK2B/DYSF/LYN/C3AR1/ADAM8/MMP28/THBS1/CXCL10/ICAM1
GO:0002699	positive regulation of immune effector process	174	0.75096	1.7385	0.00010002	0.000592127	0.000438764	1546	tags=31%, list=9%, signal=29%	PTPRC/MYB/SYK/BTK/VAV1/CD84/ITGAM/CCR2/CD300A/GATA2/CD244/CD1C/SASH3/LILRB1/IL1B/CD1E/TNF/CD86/FCER1G/FGR/SLAMF6/IL18/FCER2/PTAFR/C17orf99/NCR3/CD1A/MZB1/VAMP8/ADGRE2/UNC13D/LGALS9/RSAD2/CD74/HLA-DMB/STXBP2/CD28/IL12RB1/IL18RAP/CD226/ATAD5/ENPP3/LBP/ITGB2/NLRP3/FOXP3/RASGRP1/CD1D/RAC2/NOD2/P2RX7/LYN/CD36/NR4A3
GO:0006323	DNA packaging	174	0.619906	1.4351	0.00010002	0.000592127	0.000438764	3288	tags=37%, list=19%, signal=31%	H3C8/PADI4/H3C2/HJURP/CENPA/TOP2A/H3C7/H1-5/KNL1/NCAPH/ASF1B/OIP5/CDCA5/H2BC9/H2BC14/CENPM/H3C12/CDK1/H4C13/NCAPG/CENPU/H3C3/H2BC10/H2BC17/H2BC7/HELLS/H1-3/H3C13/CENPK/H2BU1/H2BC6/H2BC3/MCM2/SYCP3/HMGB2/NCAPG2/CENPH/H4C1/H3C10/H4C6/H2BC18/H2BC13/CCNB1/CHAF1A/NUSAP1/H2BC11/CENPI/CENPO/H4C9/H3C11/NASP/TTN/ANP32B/SMC4/H4C4/H2BC19P/CENPS/NCAPD3/H2AX/H2BC8/MIS18BP1/CENPN/CENPL/H2BC15/H2BC5
GO:0019884	antigen processing and presentation of exogenous antigen	167	0.700889	1.6224	0.00010002	0.000592127	0.000438764	1646	tags=22%, list=10%, signal=20%	CYBB/HLA-DQB1/NCF4/HLA-DQA1/HLA-DRB5/CD1C/HLA-DRB1/FCGR2B/CD1E/HLA-DQA2/FCGR1B/HLA-DRA/FCER1G/HLA-DQB2/HLA-DOA/FCGR1A/CD1A/VAMP8/HLA-DPA1/NCF1/CD74/HLA-DMB/IFI30/AP1S3/KIF15/NCF2/KIF2C/KIF11/HLA-DPB1/CD1D/KIF23/CENPE/KIF4A/CD36/CTSS/KIF18A
GO:0031348	negative regulation of defense response	172	0.656833	1.5201	0.00010002	0.000592127	0.000438764	1866	tags=26%, list=11%, signal=23%	PTPRC/KRT1/SIGLEC10/VSIG4/ELANE/CST7/LILRB1/CR1/FCGR2B/CNR2/TNFAIP8L2/CD96/WFDC1/A2M/CD200R1/CLEC12B/LGALS9/IL10/SLAMF8/DRD2/SAA1/HAVCR2/NLRP12/FGL2/SERPINB9/CD200/FPR2/ENPP3/NLRC3/ACP5/NLRP3/SMPDL3B/IGF1/IL20RB/FOXP3/CEACAM1/MEFV/PBK/IL1R2/IRAK3/GHRL/ARRB2/GPR17/RNF125
GO:0038093	Fc receptor signaling pathway	172	0.742152	1.71756	0.00010002	0.000592127	0.000438764	975	tags=19%, list=6%, signal=18%	PTPRC/NCKAP1L/SYK/BTK/MS4A2/VAV1/LCP2/HCK/FCER1A/MYO1G/GRAP2/KIT/FCGR2B/ELMO1/FCGR1B/PIGR/CLEC4E/FCER1G/PRKCQ/FGR/IGKC/FCGR3A/CD200R1/IGLV3-19/WAS/LAT2/FCGR1A/FCGR2A/NFATC2/PLCG2/CARD11/VAV3/LAT
GO:0048002	antigen processing and presentation of peptide antigen	173	0.682058	1.57885	0.00010002	0.000592127	0.000438764	1646	tags=20%, list=10%, signal=18%	CYBB/HLA-DQB1/NCF4/HLA-DQA1/HLA-DRB5/HLA-DRB1/FCGR2B/HLA-DQA2/FCGR1B/HLA-DRA/FCER1G/HLA-DQB2/HLA-DOA/FCGR1A/VAMP8/HLA-DPA1/NCF1/CD74/TREM2/HLA-DMB/IFI30/AP1S3/KIF15/NCF2/KIF2C/KIF11/HLA-DPB1/MARCHF1/KIF23/CENPE/KIF4A/SLC11A1/CD36/CTSS/KIF18A
GO:0050852	T cell receptor signaling pathway	172	0.716073	1.6572	0.00010002	0.000592127	0.000438764	1257	tags=20%, list=7%, signal=19%	PTPRC/BTK/TESPA1/LCP2/HLA-DQB1/HLA-DQA1/CD300A/HLA-DRB5/LILRB4/GRAP2/HLA-DRB1/HLA-DQA2/PTPN6/FYB1/HLA-DRA/HLA-DQB2/PRKCQ/WAS/INPP5D/PRAM1/UBASH3A/TRAT1/HLA-DPA1/THEMIS/PLCG2/ZAP70/CD28/CD226/CARD11/CCR7/LAT/TXK/HLA-DPB1/FOXP3/CEACAM1
GO:0002221	pattern recognition receptor signaling pathway	170	0.638033	1.47641	0.00010003	0.000592127	0.000438764	1699	tags=19%, list=10%, signal=17%	BTK/S100A9/ITGAM/CD300A/CD300LF/CLEC7A/S100A8/LILRA2/TLR8/TLR7/FCN1/IRF4/GFI1/CLEC4E/PIK3AP1/TLR10/INAVA/RSAD2/HAVCR2/MARCO/LBP/ITGB2/SMPDL3B/CD14/NOD2/IRAK3/LYN/CD36/CTSS/TLR2/MAP3K1/ARRB2
GO:0002573	myeloid leukocyte differentiation	170	0.693342	1.6044	0.00010003	0.000592127	0.000438764	2160	tags=29%, list=13%, signal=26%	TAL1/PRTN3/PF4/TYROBP/MMP9/LILRB4/GATA2/CBFA2T3/C1QC/KIT/LILRB1/CA2/SPI1/IRF4/GATA1/CCL3/TNF/CEBPE/FCER1G/INPP5D/BATF/HCLS1/TESC/GPR183/RASSF2/CD74/TREM2/CSF1R/CCR1/CCR7/PDE1B/GAB3/SNX10/CEACAM1/LILRB3/MEF2C/LYN/NRROS/CDK6/TLR2/TNFRSF11A/LIF/FOS/CD101/CEBPA/CD4/INHBA/RUNX1/FSTL3/LEF1
GO:0002703	regulation of leukocyte mediated immunity	169	0.787997	1.82362	0.00010003	0.000592127	0.000438764	1492	tags=37%, list=9%, signal=34%	PTPRC/SYK/BTK/VAV1/CD84/PIK3R6/ITGAM/CLC/CCR2/CD300A/GATA2/CD1C/SASH3/LILRB1/CR1/FOXJ1/IL1B/FCGR2B/CD1E/PTPN6/TNF/FCER1G/CD96/FGR/SLAMF6/IL18/FCER2/PTAFR/CLEC12B/WAS/C17orf99/NCR3/PRAM1/CD1A/VAMP8/ADGRE2/UNC13D/LGALS9/RSAD2/JAK3/IL10/IL7R/HAVCR2/STXBP2/CD28/LEP/SERPINB9/IL12RB1/IL18RAP/CD226/ATAD5/ITGB2/NLRP3/BST2/IL20RB/FOXP3/RASGRP1/CEACAM1/CD1D/RAC2/NOD2/P2RX7/LYN
GO:0006333	chromatin assembly or disassembly	163	0.618234	1.43072	0.00010003	0.000592127	0.000438764	3288	tags=36%, list=19%, signal=29%	TAL1/H3C8/PADI4/H3C2/PADI2/HJURP/CENPA/H3C7/H1-5/KNL1/ASF1B/OIP5/H2BC9/H2BC14/CENPM/H3C12/H4C13/CENPU/NFE2/H3C3/H2BC10/H2BC17/H2BC7/HELLS/H1-3/H3C13/CENPK/H2BU1/H2BC6/H2BC3/MCM2/HMGB2/CENPH/H4C1/H3C10/H4C6/H2BC18/H2BC13/CHAF1A/ARID1A/H2BC11/CENPI/CENPO/H4C9/H3C11/NASP/ANP32B/H4C4/H2BC19P/HIRIP3/CENPS/H2AX/H2BC8/MIS18BP1/CENPN/CENPL/H2BC15/H2BC5
GO:0019722	calcium-mediated signaling	165	0.678406	1.57044	0.00010003	0.000592127	0.000438764	1878	tags=28%, list=11%, signal=26%	PTPRC/SYK/BTK/CXCR4/CCR2/SELP/AZU1/PLEK/CCR5/CCL4/CD22/CX3CR1/CCL3/TRPM2/TNF/CCR4/JPH2/LAT2/CXCR2/TRAT1/PTGDR2/SLA2/NFATC2/TREM2/PLCG2/ZAP70/NMUR1/FPR2/CCRL2/CCR1/CCR7/JPH4/LAT/ACKR2/P2RX5/IGF1/P2RY12/PTK2B/P2RX7/ACKR3/DMTN/ACKR4/NR5A2/JPH1/P2RY6/ATP1B1/CD4
GO:0030595	leukocyte chemotaxis	169	0.778173	1.80089	0.00010003	0.000592127	0.000438764	1704	tags=40%, list=10%, signal=36%	NCKAP1L/SYK/PPBP/PIK3CG/CSF3R/VAV1/PF4/JAML/CXCR4/S100A9/AIF1/CCR2/STAP1/AZU1/S100A8/CCR5/KIT/IL1B/CCL4/CCL24/CXCL13/CNR2/CCL3/TRPM2/TNFSF14/PLA2G7/CORO1A/S100A12/FCER1G/CCL22/PDGFB/RIPOR2/CXCR2/PADI2/ADGRE2/GPR183/C5AR1/LGALS9/IL10/SLAMF8/SAA1/CD74/FLT1/FPR2/C5AR2/GPSM3/CCR1/CCR7/VAV3/GPR18/LBP/IL1RN/ITGB2/CCL5/CCL3L1/ITGA9/RAC2/PTK2B/CXCL2/DYSF/LYN/C3AR1/ADAM8/MMP28/TNFRSF11A/THBS1/CXCL10
GO:0032944	regulation of mononuclear cell proliferation	170	0.769021	1.77952	0.00010003	0.000592127	0.000438764	1492	tags=37%, list=9%, signal=34%	PTPRC/NCKAP1L/SYK/BTK/SPN/AIF1/TYROBP/CLC/CCR2/CD300A/LST1/VSIG4/LILRB2/SASH3/LILRB1/TMIGD2/FOXJ1/IL1B/FCGR2B/CD22/CD38/PTPN6/TNFSF8/CLECL1/CORO1A/CD86/PRKCQ/IL18/INPP5D/SCGB1A1/MZB1/HLA-DPA1/GPR183/LGALS9/SPTA1/NFATC2/JAK3/MPL/IL10/EBI3/HAVCR2/CD74/HLA-DMB/ZAP70/CD28/LEP/IL12RB1/ATAD5/CARD11/MNDA/VAV3/RASAL3/IGF1/CCL5/HLA-DPB1/IL20RB/FOXP3/CD1D/TNFSF13B/CCDC88B/RAC2/MEF2C/LYN
GO:0034341	response to interferon-gamma	164	0.689522	1.5962	0.00010003	0.000592127	0.000438764	1727	tags=26%, list=10%, signal=23%	HCK/HLA-DQB1/IRF8/HLA-DQA1/AIF1/HLA-DRB5/HLA-DRB1/CCL4/HLA-DQA2/IRF4/FCGR1B/CCL24/CCL3/HLA-DRA/MRC1/HLA-DQB2/CCL22/PTAFR/WAS/FCGR1A/IRF5/CAMK2B/HLA-DPA1/LGALS9/IFI30/STXBP2/IL12RB1/GBP5/CIITA/TXK/CCL5/HLA-DPB1/CCL3L1/BST2/GBP4/MEFV/CLDN1/SLC11A1/SNCA/DAPK1/TLR2/ICAM1
GO:0042098	T cell proliferation	155	0.747993	1.72875	0.00010003	0.000592127	0.000438764	1455	tags=33%, list=8%, signal=30%	PTPRC/NCKAP1L/DOCK8/SYK/SPN/PIK3CG/AIF1/CLC/CCR2/VSIG4/LILRB2/SASH3/LILRB1/TMIGD2/FOXJ1/IL1B/PTPN6/TNFSF8/TNFSF14/CLECL1/CORO1A/CD86/PRKCQ/IL18/SCGB1A1/HLA-DPA1/LGALS9/SPTA1/JAK3/IL10/EBI3/HAVCR2/HLA-DMB/ZAP70/CD28/LEP/IL12RB1/CARD11/DOCK2/RASAL3/IGF1/CCL5/HLA-DPB1/IL20RB/FOXP3/CD1D/TNFSF13B/CCDC88B/RAC2/P2RX7/SLC11A1
GO:0048015	phosphatidylinositol-mediated signaling	159	0.689852	1.59525	0.00010003	0.000592127	0.000438764	1492	tags=25%, list=9%, signal=23%	PIK3CG/PIK3R6/SELP/KIT/PPP1R16B/PIP5K1B/OSM/PLCB2/CA8/PTPN6/PIK3R5/TNF/FLT3/PIK3AP1/FGR/IL18/PTAFR/PDGFB/HCLS1/NCF1/LTK/PLCG2/CSF1R/CD28/LEP/SEMA4D/HCST/FLT1/NLRC3/CEP55/PLCH1/IGF1/CCL5/RASGRP1/CEACAM1/HTR2A/PIK3C2B/PREX2/LYN
GO:0050670	regulation of lymphocyte proliferation	169	0.769812	1.78154	0.00010003	0.000592127	0.000438764	1492	tags=37%, list=9%, signal=34%	PTPRC/NCKAP1L/SYK/BTK/SPN/AIF1/TYROBP/CLC/CCR2/CD300A/LST1/VSIG4/LILRB2/SASH3/LILRB1/TMIGD2/FOXJ1/IL1B/FCGR2B/CD22/CD38/PTPN6/TNFSF8/CLECL1/CORO1A/CD86/PRKCQ/IL18/INPP5D/SCGB1A1/MZB1/HLA-DPA1/GPR183/LGALS9/SPTA1/NFATC2/JAK3/MPL/IL10/EBI3/HAVCR2/CD74/HLA-DMB/ZAP70/CD28/LEP/IL12RB1/ATAD5/CARD11/MNDA/VAV3/RASAL3/IGF1/CCL5/HLA-DPB1/IL20RB/FOXP3/CD1D/TNFSF13B/CCDC88B/RAC2/MEF2C/LYN
GO:0050707	regulation of cytokine secretion	159	0.709364	1.64037	0.00010003	0.000592127	0.000438764	1724	tags=32%, list=10%, signal=29%	SYK/IL1RL1/AIF1/CLEC5A/CD244/LILRA2/TLR8/LILRB1/FCN1/OSM/IL1B/FCGR2B/CD34/LPL/LILRA5/CD2/CCL3/TNF/CLEC4E/FGR/TLR10/CD200R1/IGHD/LGALS9/IL10/DRD2/SAA1/HAVCR2/CSF1R/NLRP12/NLRP2/CD200/IL1A/IL26/C5AR2/CCR7/C1QTNF4/NLRP10/NLRP3/CD14/FOXP3/RASGRP1/IL1R2/NOD2/P2RX7/LYN/MBP/GHRL/TLR2/SERPINB1/TNFRSF4
GO:0050866	negative regulation of cell activation	159	0.719323	1.6634	0.00010003	0.000592127	0.000438764	1378	tags=26%, list=8%, signal=25%	PTPRC/BTK/SPN/CD84/TYROBP/CCR2/CD300A/LST1/CD300LF/VSIG4/LILRB2/CST7/LILRB1/FOXJ1/SAMSN1/FCGR2B/LAX1/PTPN6/CNR2/TNFAIP8L2/CD86/PDGFB/RIPOR2/INPP5D/SCGB1A1/LGALS9/SLA2/JAK3/IL10/HAVCR2/CD74/BPI/FGL2/THBD/NRARP/CD200/MNDA/ENPP3/IL20RB/FOXP3/CEACAM1/RUNX3
GO:0050870	positive regulation of T cell activation	169	0.737411	1.70656	0.00010003	0.000592127	0.000438764	2269	tags=40%, list=13%, signal=35%	PTPRC/NCKAP1L/MYB/DOCK8/SYK/TESPA1/VAV1/AIF1/PIK3R6/CCR2/LILRB4/LILRB2/GRAP2/SASH3/LILRB1/TMIGD2/ZBTB16/IL1B/VNN1/PTPN6/TNFSF14/CLECL1/CORO1A/CD86/PRKCQ/IL18/HLA-DPA1/LGALS9/SPTA1/JAK3/IL7R/EBI3/HAVCR2/CD74/HLA-DMB/ZAP70/CD28/LEP/IL12RB1/BTLA/CARD11/CCR7/RASAL3/SIRPB1/NLRP3/IGF1/CCL5/HLA-DPB1/FOXP3/RASGRP1/CD1D/TNFSF13B/CCDC88B/RUNX3/NOD2/LYN/ADAM8/MAP3K8/TNFRSF13C/CD4/EFNB2/RUNX1/CD24/CD70/SOCS1…
GO:0071219	cellular response to molecule of bacterial origin	168	0.703637	1.6282	0.00010003	0.000592127	0.000438764	1727	tags=27%, list=10%, signal=24%	PPBP/HCK/PF4/CTSG/IRF8/STAP1/CD180/LILRA2/LY86/LILRB2/CCR5/LILRB1/IL1B/FCGR2B/GFI1/CX3CR1/CXCL13/CCL3/TNF/CEBPE/MRC1/CD86/IL18/PTAFR/IL10/HAVCR2/TREM2/BPI/ANKRD1/HAMP/CMPK2/LBP/IL1RN/NLRP3/CCL5/CD14/NOD2/CXCL2/MEF2C/LYN/CD36/TLR2/HMGB2/CXCL10/ICAM1
GO:1903708	positive regulation of hemopoiesis	164	0.71491	1.65497	0.00010003	0.000592127	0.000438764	1752	tags=27%, list=10%, signal=24%	PTPRC/NCKAP1L/MYB/SYK/BTK/RHEX/TAL1/TESPA1/PF4/PIK3R6/TYROBP/LILRB4/GATA2/LILRB2/SASH3/CA2/ZBTB16/VNN1/GATA1/TNF/TRIM58/CD86/IL18/INPP5D/HCLS1/TESC/LGALS9/MPL/IL7R/CD74/TREM2/ZAP70/IL12RB1/CCR1/NLRP3/FOXP3/SCIN/RASGRP1/RUNX3/ADAM8/HMGB2/LIF/FOS/CD101
GO:1904018	positive regulation of vasculature development	163	0.626981	1.45096	0.00010003	0.000592127	0.000438764	2804	tags=33%, list=16%, signal=27%	CYBB/PRKCB/CXCR4/PIK3R6/GATA2/KIT/PPP1R16B/TMIGD2/IL1B/CD34/CX3CR1/CCL24/TERT/ITGAX/LRG1/PDGFB/TIE1/CXCR2/C5AR1/IL10/FLT1/IL1A/ANGPT2/ANXA3/ITGB2/ADM2/CEACAM1/ANGPTL3/PTK2B/EPHA1/C3AR1/GHRL/THBS1/CMA1/RHOB/BRCA1/EFNB2/NOS3/RUNX1/NOTCH1/IL6R/SERPINE1/EGR1/AQP1/HDAC9/CXCL8/F3/DDAH1/SFRP2/CTSH/PTGS2/GATA6/DLL1
GO:0002478	antigen processing and presentation of exogenous peptide antigen	161	0.680977	1.57515	0.00010004	0.000592127	0.000438764	1646	tags=20%, list=10%, signal=18%	CYBB/HLA-DQB1/NCF4/HLA-DQA1/HLA-DRB5/HLA-DRB1/FCGR2B/HLA-DQA2/FCGR1B/HLA-DRA/FCER1G/HLA-DQB2/HLA-DOA/FCGR1A/VAMP8/HLA-DPA1/NCF1/CD74/HLA-DMB/IFI30/AP1S3/KIF15/NCF2/KIF2C/KIF11/HLA-DPB1/KIF23/CENPE/KIF4A/CD36/CTSS/KIF18A
GO:0048017	inositol lipid-mediated signaling	162	0.683867	1.58204	0.00010004	0.000592127	0.000438764	1492	tags=24%, list=9%, signal=22%	PIK3CG/PIK3R6/SELP/KIT/PPP1R16B/PIP5K1B/OSM/PLCB2/CA8/PTPN6/PIK3R5/TNF/FLT3/PIK3AP1/FGR/IL18/PTAFR/PDGFB/HCLS1/NCF1/LTK/PLCG2/CSF1R/CD28/LEP/SEMA4D/HCST/FLT1/NLRC3/CEP55/PLCH1/IGF1/CCL5/RASGRP1/CEACAM1/HTR2A/PIK3C2B/PREX2/LYN
GO:0050731	positive regulation of peptidyl-tyrosine phosphorylation	152	0.641847	1.48293	0.00010004	0.000592127	0.000438764	2485	tags=28%, list=14%, signal=24%	PTPRC/SYK/TAL1/STAP1/KIT/OSM/GATA1/LILRA5/TNF/FLT3/IL18/PDGFB/FCGR1A/HCLS1/NCF1/CD74/TREM2/PECAM1/CSF1R/LEP/SEMA4D/TGFA/CASS4/IGF1/CCL5/HTR2A/TNFRSF18/PTK2B/LYN/CD36/GHRL/NCAPG2/ARRB2/LIF/ICAM1/CD4/CD24/IL6R/NTRK2/TEC/BANK1/IL6/CD80
GO:0071222	cellular response to lipopolysaccharide	161	0.701588	1.62282	0.00010004	0.000592127	0.000438764	1727	tags=27%, list=10%, signal=24%	PPBP/HCK/PF4/CTSG/IRF8/STAP1/CD180/LILRA2/LY86/LILRB2/CCR5/LILRB1/IL1B/GFI1/CX3CR1/CXCL13/CCL3/TNF/CEBPE/MRC1/CD86/IL18/PTAFR/IL10/HAVCR2/BPI/ANKRD1/HAMP/CMPK2/LBP/IL1RN/NLRP3/CCL5/CD14/NOD2/CXCL2/MEF2C/LYN/CD36/TLR2/HMGB2/CXCL10/ICAM1
GO:0097529	myeloid leukocyte migration	161	0.775975	1.79488	0.00010004	0.000592127	0.000438764	1704	tags=40%, list=10%, signal=36%	NCKAP1L/SYK/PPBP/PIK3CG/PRTN3/CSF3R/VAV1/PF4/JAML/S100A9/AIF1/CCR2/CD300A/STAP1/AZU1/S100A8/KIT/IL1B/CCL4/CX3CR1/CCL24/CXCL13/CCL3/PLA2G7/S100A12/FCER1G/CCL22/PDGFB/RIPOR2/CD200R1/CXCR2/EPX/ADGRE2/C5AR1/SLAMF8/SAA1/CD74/TREM2/PECAM1/FLT1/CD200/FPR2/C5AR2/CCR1/CCR7/VAV3/LBP/IL1RN/ITGB2/CCL5/CCL3L1/ITGA9/P2RY12/RAC2/PTK2B/CXCL2/DYSF/LYN/C3AR1/ADAM8/MMP28/TNFRSF11A/THBS1/CXCL10
GO:0000070	mitotic sister chromatid segregation	146	0.648235	1.49613	0.00010005	0.000592127	0.000438764	2613	tags=32%, list=15%, signal=28%	NEK2/SGO1/DLGAP5/NUF2/AURKB/CDCA8/CDC20/NCAPH/BUB1B/CDCA5/TTK/ESPL1/KIF18B/TACC3/BUB1/ZWINT/KIF14/KIFC1/NCAPG/NDC80/SPAG5/KIF2C/CDT1/PLK1/PRC1/CENPF/HASPIN/KIF23/CENPE/CENPK/MAD2L1/KIF4A/TRIP13/GEN1/KIF18A/CDC6/CCNB1/NUSAP1/FBXO5/INCENP/CHAMP1/KIF22/DSCC1/TTN/SMC4/SLF1/TEX14
GO:0002244	hematopoietic progenitor cell differentiation	149	0.627701	1.44948	0.00010005	0.000592127	0.000438764	866	tags=13%, list=5%, signal=12%	PTPRC/MYB/TAL1/GATA2/PLEK/KIT/ARL11/SPI1/OSM/GATA1/PTPN6/SLC8A3/FLT3/BATF/PLD4/TOP2A/CSF1R/LMO2/ESCO2
GO:0002285	lymphocyte activation involved in immune response	142	0.750165	1.73029	0.00010005	0.000592127	0.000438764	1455	tags=31%, list=8%, signal=29%	PTPRC/MYB/SPN/GAPT/MFNG/CD180/CD244/ITM2A/CD1C/LILRB1/FCGR2B/IRF4/ITGAL/LCP1/CLEC4E/CORO1A/LY9/CD86/FCER1G/SLAMF6/IL18/C17orf99/IFNK/BATF/GPR183/UNC13D/LGALS9/JAK3/IL10/HAVCR2/HLA-DMB/PLCG2/FGL2/CD28/IL12RB1/CD19/ATAD5/SEMA4A/EXO1/NLRP3/FOXP3/CEACAM1/PTK2B/SLC11A1
GO:0006959	humoral immune response	146	0.781259	1.80315	0.00010005	0.000592127	0.000438764	1550	tags=44%, list=9%, signal=40%	PTPRC/LYZ/KRT1/PPBP/PRTN3/HLA-DQB1/PF4/CTSG/S100A9/CCR2/AZU1/IGHM/S100A8/C1QB/C1QC/RNASE6/VSIG4/ELANE/CR1/FCN1/FOXJ1/IGLL1/C1QA/IL1B/FCGR2B/PTPN6/CXCL13/TNF/CR1L/S100A12/IGKC/FCER2/MS4A1/TREM1/A2M/IGLV3-19/IGHD/RNASE3/IFNK/GPR183/C5AR1/EBI3/TREM2/BPI/CD28/TRBC2/CD19/C5AR2/CCR7/SUSD4/EXO1/H2BC10/H2BC7/TRDC/SPNS2/CXCL2/BLNK/MEF2C/H2BC6/SLC11A1/C9/SLPI/C3AR1/CFP
GO:0042742	defense response to bacterium	143	0.776891	1.792	0.00010005	0.000592127	0.000438764	1678	tags=43%, list=10%, signal=39%	MPO/LYZ/SYK/SPN/PPBP/MPEG1/CTSG/IRF8/S100A9/SELP/AZU1/IGHM/S100A8/LPO/RNASE6/ELANE/IGLL1/STAB1/CXCL13/TNF/TNFSF8/CLEC4E/CEBPE/S100A12/FCER1G/FGR/IGKC/PLAC8/IGHD/EPX/RNASE3/PRG2/C5AR1/IL10/SLAMF8/HAVCR2/TREM2/BPI/TRBC2/HAMP/FPR2/ANXA3/LBP/ACP5/NLRP10/NLRP3/H2BC10/GBP4/H2BC7/TRDC/NLRC4/NOD2/P2RX7/H2BC6/SLC11A1/CD36/HP/SLPI/CFP/LYG2/TLR2/HMGB2
GO:0045766	positive regulation of angiogenesis	146	0.62398	1.44015	0.00010005	0.000592127	0.000438764	2804	tags=32%, list=16%, signal=27%	CYBB/PRKCB/CXCR4/PIK3R6/GATA2/PPP1R16B/TMIGD2/IL1B/CD34/CX3CR1/CCL24/TERT/ITGAX/LRG1/TIE1/CXCR2/C5AR1/IL10/FLT1/IL1A/ANGPT2/ANXA3/ITGB2/ADM2/ANGPTL3/PTK2B/EPHA1/C3AR1/GHRL/THBS1/CMA1/RHOB/BRCA1/NOS3/RUNX1/SERPINE1/AQP1/HDAC9/CXCL8/F3/DDAH1/SFRP2/CTSH/PTGS2/GATA6/DLL1
GO:0071346	cellular response to interferon-gamma	149	0.698213	1.6123	0.00010005	0.000592127	0.000438764	1727	tags=26%, list=10%, signal=23%	HCK/HLA-DQB1/IRF8/HLA-DQA1/AIF1/HLA-DRB5/HLA-DRB1/CCL4/HLA-DQA2/IRF4/FCGR1B/CCL24/CCL3/HLA-DRA/MRC1/HLA-DQB2/CCL22/PTAFR/WAS/FCGR1A/IRF5/CAMK2B/HLA-DPA1/LGALS9/IFI30/STXBP2/IL12RB1/GBP5/CIITA/TXK/CCL5/HLA-DPB1/CCL3L1/GBP4/CLDN1/DAPK1/TLR2/ICAM1
GO:0002695	negative regulation of leukocyte activation	141	0.734931	1.69474	0.00010006	0.000592127	0.000438764	1492	tags=29%, list=9%, signal=27%	PTPRC/BTK/SPN/CD84/TYROBP/CCR2/CD300A/LST1/CD300LF/VSIG4/LILRB2/CST7/LILRB1/FOXJ1/SAMSN1/FCGR2B/LAX1/PTPN6/CNR2/TNFAIP8L2/CD86/RIPOR2/INPP5D/SCGB1A1/LGALS9/SLA2/JAK3/IL10/HAVCR2/CD74/BPI/FGL2/NRARP/CD200/MNDA/ENPP3/IL20RB/FOXP3/CEACAM1/RUNX3/LYN
GO:0002819	regulation of adaptive immune response	140	0.747071	1.72237	0.00010006	0.000592127	0.000438764	1455	tags=31%, list=8%, signal=28%	PTPRC/BTK/IL1RL1/CLC/CD48/CCR2/CD1C/SASH3/LILRB1/CR1/FOXJ1/SAMSN1/IL1B/FCGR2B/CD1E/PTPN6/TNF/FCER1G/PRKCQ/IL18/FCER2/WAS/C17orf99/CD1A/RSAD2/JAK3/IL10/IL7R/HAVCR2/CD28/IL12RB1/CD226/ATAD5/NLRP10/NLRP3/IL20RB/FOXP3/CEACAM1/CD1D/TNFSF13B/P2RX7/MEF2C/SLC11A1
GO:0022408	negative regulation of cell-cell adhesion	139	0.65256	1.50417	0.00010006	0.000592127	0.000438764	1498	tags=20%, list=9%, signal=19%	SPN/CD300A/VSIG4/LILRB2/LILRB1/FOXJ1/FCGR2B/LAX1/PTPN6/SPINT2/TNFAIP8L2/CD86/RIPOR2/SCGB1A1/LGALS9/JAK3/IL10/HAVCR2/CD74/FGL2/NRARP/CDH1/IL1RN/IL20RB/FOXP3/CEACAM1/RUNX3/MBP
GO:0070374	positive regulation of ERK1 and ERK2 cascade	148	0.628669	1.45138	0.00010006	0.000592127	0.000438764	1971	tags=30%, list=11%, signal=27%	PTPRC/KIT/CCL4/CCL24/CCL3/TNF/FLT3/CCL22/PDGFB/GPR183/C5AR1/LGALS9/GCNT2/DRD2/HAVCR2/CD74/TREM2/MARCO/CSF1R/FLT1/IL26/FPR2/C5AR2/CCR1/CCR7/SCIMP/CCL5/CCL3L1/RASGRP1/CCN2/HTR2A/NOD2/PTK2B/ACKR3/CD36/TNFRSF11A/ARRB2/ICAM1/P2RY6/P2RY1/CD4/FGFR2/CCL26/SERPINF2
GO:1903305	regulation of regulated secretory pathway	130	0.680501	1.56687	0.00010007	0.000592127	0.000438764	1541	tags=24%, list=9%, signal=22%	SYK/PRKCB/CD84/ITGAM/CCR2/CD300A/GATA2/CACNA1I/P2RX1/FCGR2B/FCER1G/FGR/PTAFR/GRIK5/PRAM1/VAMP8/ADGRE2/UNC13D/LGALS9/DRD2/STXBP2/STXBP5L/CACNA1H/ITGB2/SYT8/DRD1/CEACAM1/HTR2A/RAC2/LYN/CHRM2
GO:0002262	myeloid cell homeostasis	135	0.6627	1.52691	0.00010008	0.000592127	0.000438764	1682	tags=20%, list=10%, signal=18%	NCKAP1L/IKZF1/RHEX/TAL1/CCR2/GATA2/KIT/SPI1/RHAG/GATA1/TRIM58/FCER1G/INPP5D/CXCR2/HCLS1/KLF1/JAK3/MPL/MPIG6B/FOXP3/KLF2/LYN/CDK6/DMTN/MERTK/HMGB2/NCAPG2
GO:0045619	regulation of lymphocyte differentiation	138	0.750599	1.73	0.00010008	0.000592127	0.000438764	1378	tags=30%, list=8%, signal=28%	PTPRC/NCKAP1L/MYB/SYK/BTK/TESPA1/PIK3R6/CCR2/LILRB4/NFAM1/LILRB2/SASH3/CR1/ZBTB16/FOXJ1/VNN1/IRF4/PTPN6/CD2/CD86/IL18/HLA-DOA/INPP5D/LGALS9/NFATC2/JAK3/IL7R/SLAMF8/CD74/ZAP70/FGL2/CD28/IL12RB1/NRARP/CARD11/FANCD2/FANCA/NLRP3/FOXP3/RASGRP1/TNFRSF18/RUNX3
GO:0045807	positive regulation of endocytosis	132	0.692994	1.5964	0.00010008	0.000592127	0.000438764	1699	tags=21%, list=10%, signal=19%	PTPRC/NCKAP1L/SYK/STAP1/AZU1/CD300LF/CLEC7A/GATA2/IL2RG/IL1B/FCGR2B/TNF/FCER1G/TFR2/DRD2/TREM2/PLCG2/FPR2/IL2RB/DOCK2/SIRPB1/SFRP4/CD14/SLC11A1/SNCA/CD36/MERTK/ARRB2
GO:0071706	tumor necrosis factor superfamily cytokine production	133	0.766046	1.76464	0.00010008	0.000592127	0.000438764	1702	tags=36%, list=10%, signal=33%	PTPRC/CYBB/SYK/SPN/PF4/CD33/TYROBP/CCR2/AZU1/CLEC7A/LILRA2/SASH3/LILRB1/CD34/LPL/LILRA5/PTPN6/CD2/CX3CR1/CCL3/CD86/FCER1G/PTAFR/LGALS9/IL10/HAVCR2/TREM2/BPI/LEP/C5AR2/GPR18/C1QTNF4/NLRC3/LBP/ACP5/IGF1/CD14/FOXP3/RASGRP1/TNFRSF8/NOD2/IRAK3/CD36/GHRL/ADAM8/TLR2/ARRB2/THBS1
GO:0014065	phosphatidylinositol 3-kinase signaling	129	0.703083	1.6187	0.00010009	0.000592127	0.000438764	1492	tags=26%, list=9%, signal=24%	PIK3CG/PIK3R6/SELP/KIT/PPP1R16B/PIP5K1B/OSM/PTPN6/PIK3R5/TNF/FLT3/PIK3AP1/FGR/IL18/PDGFB/HCLS1/NCF1/LTK/CD28/LEP/SEMA4D/HCST/FLT1/NLRC3/CEP55/IGF1/CCL5/RASGRP1/CEACAM1/HTR2A/PIK3C2B/PREX2/LYN
GO:0030168	platelet activation	137	0.762661	1.75751	0.00010009	0.000592127	0.000438764	1720	tags=33%, list=10%, signal=30%	SYK/PRKCB/PIK3CG/VAV1/GNA15/LCP2/PF4/PIK3R6/SELP/GP9/PLEK/GP5/HBB/P2RX1/CLEC1B/TREML1/GATA1/ITGA2B/PTPN6/PIK3R5/FERMT3/FCER1G/PRKCQ/GP6/PDGFB/TRPC6/MPL/F2RL3/SAA1/PLCG2/THBD/MPIG6B/VAV3/CEACAM1/P2RY12/GP1BA/LYN/COL1A1/DMTN/COMP/MERTK/MYL9/ARRB2/VWF/DGKG
GO:0032635	interleukin-6 production	125	0.757598	1.74301	0.00010009	0.000592127	0.000438764	1699	tags=38%, list=10%, signal=34%	NCKAP1L/SYK/AIF1/TYROBP/CLEC7A/LILRA2/LILRB2/TLR8/TLR7/FOXJ1/IL1B/LPL/LILRA5/PTPN6/TNF/FCER1G/IL18/PTAFR/CD200R1/INPP5D/INAVA/LGALS9/IL10/HAVCR2/CD74/TREM2/BPI/NLRP12/LEP/IL18RAP/CD200/C5AR2/C1QTNF4/NLRC3/LBP/IL1RN/NLRP10/FOXP3/KLF2/NOD2/P2RX7/IRAK3/MBP/CD36/GHRL/TLR2/ARRB2
GO:0032640	tumor necrosis factor production	129	0.762505	1.75551	0.00010009	0.000592127	0.000438764	1702	tags=36%, list=10%, signal=32%	PTPRC/CYBB/SYK/SPN/PF4/CD33/TYROBP/CCR2/AZU1/CLEC7A/LILRA2/SASH3/LILRB1/CD34/LPL/LILRA5/PTPN6/CD2/CX3CR1/CCL3/FCER1G/PTAFR/LGALS9/IL10/HAVCR2/TREM2/BPI/LEP/C5AR2/GPR18/C1QTNF4/NLRC3/LBP/ACP5/IGF1/CD14/FOXP3/RASGRP1/TNFRSF8/NOD2/IRAK3/CD36/GHRL/TLR2/ARRB2/THBS1
GO:1902107	positive regulation of leukocyte differentiation	125	0.723575	1.66473	0.00010009	0.000592127	0.000438764	1752	tags=29%, list=10%, signal=26%	PTPRC/NCKAP1L/MYB/SYK/BTK/TESPA1/PF4/PIK3R6/TYROBP/LILRB4/LILRB2/SASH3/CA2/ZBTB16/VNN1/TNF/CD86/IL18/INPP5D/HCLS1/TESC/LGALS9/IL7R/CD74/TREM2/ZAP70/IL12RB1/CCR1/NLRP3/FOXP3/RASGRP1/RUNX3/ADAM8/LIF/FOS/CD101
GO:1903555	regulation of tumor necrosis factor superfamily cytokine production	129	0.771022	1.77511	0.00010009	0.000592127	0.000438764	1702	tags=37%, list=10%, signal=34%	PTPRC/CYBB/SYK/SPN/PF4/CD33/TYROBP/CCR2/AZU1/CLEC7A/LILRA2/SASH3/LILRB1/CD34/LPL/LILRA5/PTPN6/CD2/CX3CR1/CCL3/CD86/FCER1G/PTAFR/LGALS9/IL10/HAVCR2/TREM2/BPI/LEP/C5AR2/GPR18/C1QTNF4/NLRC3/LBP/ACP5/IGF1/CD14/FOXP3/RASGRP1/TNFRSF8/NOD2/IRAK3/CD36/GHRL/ADAM8/TLR2/ARRB2/THBS1
GO:1903707	negative regulation of hemopoiesis	128	0.664183	1.5288	0.00010009	0.000592127	0.000438764	2908	tags=35%, list=17%, signal=29%	TAL1/PF4/LILRB4/GATA2/C1QC/LILRB1/ZBTB16/FOXJ1/TMEM176B/FCGR2B/CCL3/GPR171/TMEM176A/INPP5D/JAK3/CD74/FGL2/NRARP/H4C13/FOXP3/CEACAM1/RUNX3/PTK2B/LILRB3/LYN/CDK6/NCAPG2/H4C1/H4C6/INHBA/RUNX1/FSTL3/NOTCH1/SOCS1/H4C9/NFKBID/INHA/HES1/PIK3R1/HMGB3/H4C4/ZFP36/DLL1/ZNF675/TNFSF4
GO:0002706	regulation of lymphocyte mediated immunity	124	0.779581	1.79286	0.0001001	0.000592127	0.000438764	1271	tags=35%, list=7%, signal=33%	PTPRC/BTK/VAV1/PIK3R6/CLC/CCR2/CD1C/SASH3/LILRB1/CR1/FOXJ1/IL1B/FCGR2B/CD1E/PTPN6/TNF/FCER1G/CD96/SLAMF6/IL18/FCER2/CLEC12B/WAS/C17orf99/NCR3/CD1A/LGALS9/RSAD2/IL10/IL7R/HAVCR2/CD28/LEP/SERPINB9/IL12RB1/IL18RAP/CD226/ATAD5/NLRP3/IL20RB/FOXP3/RASGRP1/CEACAM1/CD1D
GO:0002822	regulation of adaptive immune response based on somatic recombination of immune receptors built from immunoglobulin superfamily domains	126	0.756032	1.73962	0.0001001	0.000592127	0.000438764	1455	tags=33%, list=8%, signal=30%	PTPRC/BTK/IL1RL1/CLC/CCR2/CD1C/SASH3/LILRB1/CR1/FOXJ1/IL1B/FCGR2B/CD1E/PTPN6/TNF/FCER1G/PRKCQ/IL18/FCER2/WAS/C17orf99/CD1A/RSAD2/JAK3/IL10/IL7R/HAVCR2/CD28/IL12RB1/CD226/ATAD5/NLRP10/NLRP3/IL20RB/FOXP3/CEACAM1/CD1D/TNFSF13B/P2RX7/MEF2C/SLC11A1
GO:0032680	regulation of tumor necrosis factor production	126	0.767462	1.76591	0.0001001	0.000592127	0.000438764	1702	tags=37%, list=10%, signal=33%	PTPRC/CYBB/SYK/SPN/PF4/CD33/TYROBP/CCR2/AZU1/CLEC7A/LILRA2/SASH3/LILRB1/CD34/LPL/LILRA5/PTPN6/CD2/CX3CR1/CCL3/FCER1G/PTAFR/LGALS9/IL10/HAVCR2/TREM2/BPI/LEP/C5AR2/GPR18/C1QTNF4/NLRC3/LBP/ACP5/IGF1/CD14/FOXP3/RASGRP1/TNFRSF8/NOD2/IRAK3/CD36/GHRL/TLR2/ARRB2/THBS1
GO:0042129	regulation of T cell proliferation	127	0.756852	1.74179	0.0001001	0.000592127	0.000438764	1387	tags=35%, list=8%, signal=33%	PTPRC/NCKAP1L/SYK/SPN/AIF1/CLC/CCR2/VSIG4/LILRB2/SASH3/LILRB1/TMIGD2/FOXJ1/IL1B/PTPN6/TNFSF8/CLECL1/CORO1A/CD86/PRKCQ/IL18/SCGB1A1/HLA-DPA1/LGALS9/SPTA1/JAK3/IL10/EBI3/HAVCR2/HLA-DMB/ZAP70/CD28/LEP/IL12RB1/CARD11/RASAL3/IGF1/CCL5/HLA-DPB1/IL20RB/FOXP3/CD1D/TNFSF13B/CCDC88B/RAC2
GO:0032675	regulation of interleukin-6 production	117	0.755989	1.737	0.00010014	0.000592127	0.000438764	1699	tags=38%, list=10%, signal=34%	NCKAP1L/SYK/AIF1/TYROBP/CLEC7A/LILRA2/LILRB2/TLR8/TLR7/FOXJ1/IL1B/LPL/LILRA5/PTPN6/TNF/FCER1G/PTAFR/CD200R1/INPP5D/INAVA/LGALS9/IL10/HAVCR2/CD74/TREM2/BPI/NLRP12/CD200/C5AR2/C1QTNF4/NLRC3/LBP/IL1RN/NLRP10/FOXP3/KLF2/NOD2/P2RX7/IRAK3/MBP/CD36/GHRL/TLR2/ARRB2
GO:0035821	modification of morphology or physiology of other organism	117	0.680072	1.56257	0.00010014	0.000592127	0.000438764	1894	tags=20%, list=11%, signal=18%	LYZ/SYK/MPEG1/PF4/CTSG/S100A9/AZU1/CLEC7A/ELANE/CCL4/CCL3/PRF1/S100A12/FCER2/CSF1R/SERPINB9/HAMP/CCL5/P2RX7/SLPI/TYMS/CD4/NTRK3
GO:0051250	negative regulation of lymphocyte activation	117	0.715349	1.64362	0.00010014	0.000592127	0.000438764	1609	tags=28%, list=9%, signal=26%	BTK/SPN/TYROBP/CD300A/LST1/VSIG4/LILRB2/LILRB1/FOXJ1/SAMSN1/FCGR2B/LAX1/PTPN6/TNFAIP8L2/CD86/RIPOR2/INPP5D/SCGB1A1/LGALS9/SLA2/JAK3/IL10/HAVCR2/CD74/FGL2/NRARP/MNDA/IL20RB/FOXP3/CEACAM1/RUNX3/LYN/MERTK
GO:0050777	negative regulation of immune response	114	0.735011	1.68866	0.00010015	0.000592127	0.000438764	1492	tags=30%, list=9%, signal=27%	PTPRC/IL1RL1/CD84/CCR2/CD300A/VSIG4/LILRB1/CR1/FOXJ1/SAMSN1/FCGR2B/PTPN6/TNF/CD96/A2M/CLEC12B/INPP5D/LGALS9/JAK3/IL10/IL7R/SLAMF8/DRD2/HAVCR2/FGL2/SERPINB9/ENPP3/NLRC3/BST2/IL20RB/FOXP3/CEACAM1/IRAK3/LYN
GO:0002700	regulation of production of molecular mediator of immune response	115	0.71028	1.6317	0.00010016	0.000592127	0.000438764	1546	tags=26%, list=9%, signal=24%	PTPRC/BTK/CLC/CCR2/CD244/SASH3/LILRB1/IL1B/FCGR2B/CD22/TNF/FCER1G/CD96/IL18/C17orf99/MZB1/RSAD2/JAK3/IL10/CD74/CD28/CD226/ATAD5/NLRP3/BST2/FOXP3/NOD2/IRAK3/CD36/NR4A3
GO:0045580	regulation of T cell differentiation	115	0.762092	1.75072	0.00010016	0.000592127	0.000438764	1378	tags=32%, list=8%, signal=30%	PTPRC/NCKAP1L/MYB/SYK/TESPA1/PIK3R6/CCR2/LILRB4/LILRB2/SASH3/CR1/ZBTB16/FOXJ1/VNN1/IRF4/CD2/CD86/IL18/HLA-DOA/LGALS9/NFATC2/JAK3/IL7R/CD74/ZAP70/FGL2/CD28/IL12RB1/NRARP/CARD11/FANCD2/FANCA/NLRP3/FOXP3/RASGRP1/TNFRSF18/RUNX3
GO:0046631	alpha-beta T cell activation	113	0.743815	1.7083	0.00010017	0.000592127	0.000438764	1378	tags=31%, list=8%, signal=29%	PTPRC/NCKAP1L/MYB/SYK/SPN/CCR2/CD300A/SASH3/LILRB1/ZBTB16/IRF4/FUT7/TNFSF8/LY9/CD86/PRKCQ/SLAMF6/IL18/BATF/GPR183/LGALS9/RSAD2/JAK3/EBI3/ZAP70/CD28/IL12RB1/GPR18/DOCK2/RASAL3/CDH26/SEMA4A/NLRP3/FOXP3/RUNX3
GO:0050921	positive regulation of chemotaxis	113	0.697043	1.60088	0.00010017	0.000592127	0.000438764	2544	tags=35%, list=15%, signal=30%	NCKAP1L/CXCR4/AIF1/CCR2/AZU1/SUCNR1/CCL4/CXCL13/CCL3/TNFSF14/PLA2G7/CCR4/PDGFB/RIPOR2/CXCR2/C5AR1/LGALS9/CD74/TREM2/FPR2/GPSM3/CCR1/CCR7/LBP/CCL5/P2RY12/RAC2/PTK2B/DYSF/C3AR1/THBS1/CXCL10/NTRK3/CCL26/CMKLR1/IL6R/SERPINE1/IL6/CXCL8/F3
GO:0002526	acute inflammatory response	111	0.727251	1.67011	0.00010019	0.000592127	0.000438764	1727	tags=39%, list=10%, signal=35%	BTK/PIK3CG/S100A8/C1QB/C1QC/VSIG4/ELANE/CR1/OSM/C1QA/IL1B/FCGR2B/VNN1/TNF/CR1L/FCER1G/IGKC/TREM1/A2M/CD163/IGLV3-19/CXCR2/TFR2/SERPINA1/C5AR1/SAA1/HAMP/PTGER3/IL1A/CD19/C5AR2/CCR7/LBP/SUSD4/NLRP3/IL20RB/C9/HP/C3AR1/CFP/ADAM8/TNFRSF11A/ICAM1
GO:0002687	positive regulation of leukocyte migration	111	0.732689	1.6826	0.00010019	0.000592127	0.000438764	1727	tags=35%, list=10%, signal=32%	NCKAP1L/DOCK8/SPN/AIF1/CCR2/SELP/ELANE/CCL4/ITGA2B/CCL24/CXCL13/CCL3/TNF/TNFSF14/PLA2G7/PTAFR/RIPOR2/CXCR2/C5AR1/LGALS9/CD74/TREM2/PLVAP/FPR2/GPSM3/CCR1/CCR7/LBP/CCL5/P2RY12/TNFRSF18/RAC2/PTK2B/DYSF/C3AR1/ADAM8/THBS1/CXCL10/ICAM1
GO:0034101	erythrocyte homeostasis	111	0.66516	1.52752	0.00010019	0.000592127	0.000438764	1682	tags=19%, list=10%, signal=17%	NCKAP1L/IKZF1/RHEX/TAL1/GATA2/KIT/SPI1/RHAG/GATA1/TRIM58/INPP5D/HCLS1/KLF1/JAK3/MPIG6B/KLF2/LYN/CDK6/DMTN/HMGB2/NCAPG2
GO:0050729	positive regulation of inflammatory response	112	0.735182	1.68831	0.00010019	0.000592127	0.000438764	1679	tags=36%, list=10%, signal=32%	BTK/IL1RL1/PIK3CG/S100A9/CCR2/STAP1/CLEC7A/S100A8/SUCNR1/TLR7/OSM/IL1B/LPL/LILRA5/CCL24/CCL3/TNF/PLA2G7/S100A12/FCER1G/IL18/TLR10/VAMP8/TREM2/FABP4/NLRP12/CD28/PTGER3/GPSM3/CCR7/LBP/GBP5/NLRP10/CCL3L1/NOD2/SNCA/ADAM8/TLR2/TNFRSF11A/TGM2
GO:0001906	cell killing	109	0.790595	1.81425	0.00010021	0.000592127	0.000438764	843	tags=38%, list=5%, signal=36%	PTPRC/LYZ/SYK/VAV1/PF4/CTSG/PIK3R6/ITGAM/TYROBP/STAP1/AZU1/CLEC7A/SLAMF7/ELANE/CD1C/LILRB1/FCGR2B/CD1E/PTPN6/PRF1/CR1L/CORO1A/S100A12/SLAMF6/IL18/FCER2/CLEC12B/NCR3/CD1A/UNC13D/LGALS9/IL7R/GZMB/HAVCR2/STXBP2/LEP/SERPINB9/IL12RB1/HAMP/IL18RAP/CD226
GO:0002705	positive regulation of leukocyte mediated immunity	109	0.760659	1.74556	0.00010021	0.000592127	0.000438764	1425	tags=31%, list=8%, signal=29%	PTPRC/SYK/BTK/VAV1/ITGAM/GATA2/CD1C/SASH3/IL1B/CD1E/TNF/FCER1G/FGR/SLAMF6/IL18/FCER2/PTAFR/C17orf99/NCR3/CD1A/VAMP8/RSAD2/CD28/IL12RB1/IL18RAP/CD226/ATAD5/ITGB2/NLRP3/FOXP3/RASGRP1/CD1D/NOD2/P2RX7
GO:0014066	regulation of phosphatidylinositol 3-kinase signaling	109	0.72455	1.66269	0.00010021	0.000592127	0.000438764	1257	tags=25%, list=7%, signal=23%	PIK3CG/SELP/KIT/PPP1R16B/PIP5K1B/OSM/PTPN6/PIK3R5/TNF/FLT3/PIK3AP1/FGR/IL18/PDGFB/HCLS1/NCF1/CD28/LEP/SEMA4D/HCST/FLT1/NLRC3/CEP55/IGF1/CCL5/RASGRP1/CEACAM1
GO:0038095	Fc-epsilon receptor signaling pathway	109	0.69902	1.60411	0.00010021	0.000592127	0.000438764	1808	tags=20%, list=11%, signal=18%	SYK/BTK/MS4A2/VAV1/LCP2/FCER1A/GRAP2/FCER1G/PRKCQ/IGKC/IGLV3-19/LAT2/NFATC2/PLCG2/CARD11/VAV3/LAT/LYN/NR4A3/MAP3K1/FOS/ITK
GO:0050715	positive regulation of cytokine secretion	110	0.747773	1.71628	0.00010021	0.000592127	0.000438764	1498	tags=34%, list=9%, signal=31%	SYK/IL1RL1/AIF1/CLEC5A/CD244/LILRA2/TLR8/FCN1/OSM/IL1B/CD34/LPL/LILRA5/CD2/CCL3/TNF/CLEC4E/FGR/IGHD/LGALS9/IL10/DRD2/SAA1/HAVCR2/CSF1R/NLRP12/NLRP2/IL1A/IL26/C1QTNF4/NLRP10/NLRP3/CD14/RASGRP1/NOD2/P2RX7/MBP
GO:0070665	positive regulation of leukocyte proliferation	108	0.762826	1.74995	0.000100231	0.000592127	0.000438764	1492	tags=42%, list=9%, signal=38%	PTPRC/NCKAP1L/SYK/AIF1/CCR2/LILRB2/SASH3/TMIGD2/IL1B/CD38/CLECL1/CORO1A/CD86/PRKCQ/IL18/HLA-DPA1/GPR183/LGALS9/SPTA1/NFATC2/JAK3/MPL/EBI3/HAVCR2/CD74/IL5RA/HLA-DMB/ZAP70/CD28/LEP/IL12RB1/ATAD5/CARD11/VAV3/RASAL3/IGF1/CCL5/HLA-DPB1/BST2/FOXP3/CD1D/TNFSF13B/CCDC88B/MEF2C/LYN
GO:0030183	B cell differentiation	106	0.721443	1.65478	0.000100241	0.000592127	0.000438764	1441	tags=27%, list=8%, signal=25%	PTPRC/NCKAP1L/SYK/BTK/MFNG/ITM2A/NFAM1/KIT/FCGR2B/PTPN6/ADGRG3/FLT3/LYL1/MS4A1/INPP5D/C17orf99/IFNK/GPR183/JAK3/IL10/SLAMF8/CD79B/PLCG2/CD19/CARD11/TPD52/HHEX/PTK2B/BLNK
GO:0002576	platelet degranulation	103	0.694866	1.59209	0.000100251	0.000592127	0.000438764	1709	tags=23%, list=10%, signal=21%	SYK/PPBP/MMRN1/F13A1/PF4/SELP/PLEK/P2RX1/ITGA2B/FERMT3/FCER1G/A2M/PDGFB/CTSW/SERPINA1/PECAM1/STXBP2/IGF1/LYN/CD36/DMTN/ITIH3/THBS1/VWF
GO:0019724	B cell mediated immunity	105	0.783937	1.79732	0.000100251	0.000592127	0.000438764	1274	tags=34%, list=7%, signal=32%	PTPRC/BTK/HLA-DQB1/GAPT/IGHM/C1QB/C1QC/TLR8/CR1/FOXJ1/IGLL1/C1QA/FCGR2B/PTPN6/TNF/FCER1G/IGKC/FCER2/IGLV3-19/INPP5D/C17orf99/IGHD/BATF/SLA2/IL10/CD74/FGL2/CD28/TRBC2/CD226/CD19/ATAD5/SUSD4/EXO1/FOXP3/TRDC
GO:0030218	erythrocyte differentiation	103	0.689784	1.58044	0.000100251	0.000592127	0.000438764	1682	tags=20%, list=10%, signal=18%	NCKAP1L/IKZF1/RHEX/TAL1/GATA2/KIT/SPI1/RHAG/GATA1/TRIM58/INPP5D/HCLS1/KLF1/JAK3/MPIG6B/KLF2/LYN/CDK6/DMTN/HMGB2/NCAPG2
GO:0032946	positive regulation of mononuclear cell proliferation	104	0.763707	1.75042	0.000100251	0.000592127	0.000438764	1444	tags=40%, list=8%, signal=37%	PTPRC/NCKAP1L/SYK/AIF1/CCR2/LILRB2/SASH3/TMIGD2/IL1B/CD38/CLECL1/CORO1A/CD86/PRKCQ/IL18/HLA-DPA1/GPR183/LGALS9/SPTA1/NFATC2/JAK3/MPL/EBI3/HAVCR2/CD74/HLA-DMB/ZAP70/CD28/LEP/IL12RB1/ATAD5/CARD11/VAV3/RASAL3/IGF1/CCL5/HLA-DPB1/FOXP3/CD1D/TNFSF13B/CCDC88B/MEF2C
GO:0050671	positive regulation of lymphocyte proliferation	103	0.764982	1.75274	0.000100251	0.000592127	0.000438764	1444	tags=41%, list=8%, signal=38%	PTPRC/NCKAP1L/SYK/AIF1/CCR2/LILRB2/SASH3/TMIGD2/IL1B/CD38/CLECL1/CORO1A/CD86/PRKCQ/IL18/HLA-DPA1/GPR183/LGALS9/SPTA1/NFATC2/JAK3/MPL/EBI3/HAVCR2/CD74/HLA-DMB/ZAP70/CD28/LEP/IL12RB1/ATAD5/CARD11/VAV3/RASAL3/IGF1/CCL5/HLA-DPB1/FOXP3/CD1D/TNFSF13B/CCDC88B/MEF2C
GO:0050864	regulation of B cell activation	107	0.766642	1.75828	0.000100251	0.000592127	0.000438764	1983	tags=41%, list=12%, signal=37%	PTPRC/NCKAP1L/SYK/BTK/TYROBP/CD300A/IGHM/NFAM1/SASH3/FOXJ1/IGLL1/SAMSN1/FCGR2B/CD22/CD38/PTPN6/IGKC/INPP5D/IGHD/MZB1/GPR183/SLA2/NFATC2/IL10/SLAMF8/CD74/CD28/TRBC2/CD19/ATAD5/CARD11/MNDA/VAV3/FOXP3/TRDC/TNFSF13B/NOD2/MEF2C/LYN/TNFRSF4/TNFRSF13C/TNFSF13/BCL2/INHBA
GO:0016064	immunoglobulin mediated immune response	102	0.787312	1.80345	0.000100281	0.000592127	0.000438764	1274	tags=34%, list=7%, signal=32%	PTPRC/BTK/HLA-DQB1/GAPT/IGHM/C1QB/C1QC/TLR8/CR1/FOXJ1/IGLL1/C1QA/FCGR2B/PTPN6/TNF/FCER1G/IGKC/FCER2/IGLV3-19/INPP5D/C17orf99/IGHD/BATF/IL10/CD74/FGL2/CD28/TRBC2/CD226/CD19/ATAD5/SUSD4/EXO1/FOXP3/TRDC
GO:0097530	granulocyte migration	102	0.795725	1.82272	0.000100281	0.000592127	0.000438764	1704	tags=44%, list=10%, signal=40%	NCKAP1L/SYK/PPBP/PIK3CG/PRTN3/CSF3R/VAV1/PF4/JAML/S100A9/CD300A/S100A8/IL1B/CCL4/CCL24/CXCL13/CCL3/S100A12/FCER1G/CCL22/RIPOR2/CXCR2/EPX/ADGRE2/C5AR1/SLAMF8/SAA1/CD74/PECAM1/C5AR2/CCR7/VAV3/LBP/IL1RN/ITGB2/CCL5/CCL3L1/ITGA9/RAC2/CXCL2/DYSF/C3AR1/ADAM8/THBS1/CXCL10
GO:0007229	integrin-mediated signaling pathway	100	0.70571	1.61622	0.000100311	0.000592127	0.000438764	1590	tags=29%, list=9%, signal=26%	SYK/VAV1/HCK/ITGAM/TYROBP/PLEK/ITGAL/ITGA2B/FYB1/ITGAX/FERMT3/FCER1G/FGR/ITGAD/PRAM1/MPIG6B/VAV3/LAT/ITGB2/ITGB7/ITGB6/ITGA9/CEACAM1/CCN2/ANGPTL3/ITGA6/PTK2B/DMTN/ITGA8
GO:0042107	cytokine metabolic process	100	0.762728	1.7468	0.000100311	0.000592127	0.000438764	2521	tags=50%, list=15%, signal=43%	PTPRC/CYBB/SYK/SPN/TYROBP/CCR2/AZU1/CLEC7A/ELANE/TLR8/TLR7/LILRB1/FOXJ1/IL1B/IRF4/CX3CR1/TNF/CEBPE/CD86/PRKCQ/IL18/PTAFR/INPP5D/IGF2BP1/IL10/EBI3/CD74/NLRP12/CD28/IL1A/CARD11/LBP/LTB/FOXP3/TNFRSF8/GHRL/TNFSF15/THBS1/CMA1/TNFRSF13C/CD4/IGF2BP3/INHBA/CARD9/BCL3/IL1RAP/EGR1/IL6/CD80/INHA
GO:0045765	regulation of angiogenesis	249	0.579629	1.34937	0.00019998	0.00111694	0.000827647	2887	tags=27%, list=17%, signal=23%	CYBB/PRKCB/KRT1/PF4/CXCR4/PIK3R6/CCR2/E2F2/GATA2/PPP1R16B/TMIGD2/IL1B/CD34/STAB1/CX3CR1/CCL24/CXCL13/TERT/ITGAX/LRG1/TIE1/CXCR2/C5AR1/IL10/LEP/FLT1/IL1A/ANGPT2/ANXA3/ITGB2/ADM2/SEMA4A/KLF2/CEACAM1/PDE3B/ANGPTL3/HHEX/PTK2B/EPHA1/C3AR1/GHRL/THBS1/CXCL10/HSPG2/CMA1/RHOB/BRCA1/WARS1/NOS3/RUNX1/NOTCH1/SERPINE1/AQP1/HDAC9/IL6/CXCL8/F3/DDAH1/SFRP2/SULF1/TNFAIP3/CTSH/PTGS2/GATA6/DLL1/COL4A3/THBS2
GO:0045860	positive regulation of protein kinase activity	465	0.545082	1.27681	0.00019998	0.00111694	0.000827647	2672	tags=21%, list=16%, signal=18%	PTPRC/NCKAP1L/SYK/TAL1/PIK3CG/LCP2/CXCR4/PIK3R6/CD300A/STAP1/AZU1/FGD2/ELANE/KIT/IL1B/LILRA5/PIK3R5/TNF/FLT3/S100A12/IL18/PDGFB/FCGR1A/INAVA/MAP4K1/C5AR1/NCF1/RASSF2/CLSPN/ADRB2/DRD2/SAA1/CD74/CSF1R/IQGAP3/LEP/TGFA/FLT1/TPX2/STOX1/CCR7/CDK1/LAT/PDE6G/KIF14/CASS4/IGF1/CCL5/CHRNA3/RASGRP1/CENPE/HTR2A/NOD2/PTK2B/P2RX7/SLC11A1/SNCA/CCND2/GHRL/ADAM8/TNFRSF11A/DBF4B/TNFSF15/NCAPG2/MAP3K1/THBS1/MAP3K8/C…
GO:0048871	multicellular organismal homeostasis	377	0.556155	1.30064	0.00019998	0.00111694	0.000827647	2380	tags=21%, list=14%, signal=18%	LYZ/SYK/KRT1/CXCR4/CCR2/PROM1/GATA2/SASH3/CA2/RHAG/IL1B/CD34/UCP2/CD38/IRF4/GATA1/ALDH1A1/TRPM2/TNF/PIGR/SLC35D3/CORO1A/IGKC/IL18/PLAC8/INPP5D/CYTL1/INAVA/GATM/GCNT2/ADRB2/DRD2/KRT16/FABP4/CSF1R/LEP/FLG/PTH2R/CDHR1/HAMP/PTGER3/IL1A/AVPR2/ACP5/ZG16B/DRD1/IL20RB/SNX10/CCN2/HTR2A/RAC2/NOD2/PTK2B/P2RX7/CLDN1/CRACD/SLC11A1/CD36/ACOT11/GHRL/NR4A3/ADAM8/TNFRSF11A/PASK/STMN1/NPR3/BCL2/NOS3/PRKAR2B/NOX3/C…
GO:0098813	nuclear chromosome segregation	238	0.586052	1.36334	0.00019998	0.00111694	0.000827647	3162	tags=33%, list=18%, signal=27%	NEK2/SGO1/DLGAP5/NUF2/AURKB/CDCA8/TOP2A/KNL1/CDC20/NCAPH/BUB1B/CDCA5/DDX12P/TTK/ESPL1/ESCO2/KIF18B/TACC3/TEX15/BUB1/ZWINT/FANCD2/MEI1/KIF14/KIFC1/NCAPG/NDC80/SPAG5/KIF2C/CDT1/PLK1/PRC1/CENPF/HASPIN/CCNE2/RMI2/KIF23/CENPE/SGO2/CENPK/MAD2L1/KIF4A/BRIP1/TRIP13/GEN1/KIF18A/EME1/REC8/DMC1/CDC6/CCNB1/NUSAP1/ACTR2/FBXO5/INCENP/FAM83D/CHAMP1/FANCM/KIF22/DSCC1/SHOC1/RMI1/TTN/SMC1B/SMC4/SLX4/STAG3L2/SLF1/T…
GO:1901342	regulation of vasculature development	275	0.58267	1.35851	0.00019998	0.00111694	0.000827647	2887	tags=27%, list=17%, signal=23%	CYBB/PRKCB/KRT1/PF4/CXCR4/PIK3R6/CCR2/E2F2/GATA2/KIT/PPP1R16B/TMIGD2/IL1B/CD34/WT1/STAB1/CX3CR1/CCL24/CXCL13/TERT/ITGAX/LRG1/PDGFB/TIE1/CXCR2/C5AR1/NFATC2/IL10/LEP/FLT1/IL1A/ANGPT2/ANXA3/ITGB2/ADM2/SEMA4A/KLF2/CEACAM1/PDE3B/ANGPTL3/HHEX/PTK2B/EPHA1/C3AR1/GHRL/THBS1/CXCL10/HSPG2/CMA1/RHOB/BRCA1/EFNB2/WARS1/NOS3/RUNX1/NOTCH1/IL6R/SERPINE1/EGR1/AQP1/HDAC9/IL6/CXCL8/F3/DDAH1/SFRP2/SULF1/TNFAIP3/CTSH/…
GO:0070371	ERK1 and ERK2 cascade	233	0.593326	1.37975	0.0002	0.00111694	0.000827647	1971	tags=24%, list=11%, signal=22%	PTPRC/SYK/KIT/IL1B/CCL4/PTPN6/CCL24/CCL3/TNF/FLT3/CCL22/PDGFB/GPR183/C5AR1/LGALS9/GCNT2/DRD2/HAVCR2/CD74/TREM2/MARCO/CSF1R/NLRP12/IQGAP3/FLT1/IL26/FPR2/C5AR2/CCR1/CCR7/SCIMP/IGF1/CCL5/CCL3L1/RASGRP1/ROS1/CEACAM1/CCN2/HTR2A/NOD2/PTK2B/ACKR3/PTPRR/LYN/CD36/TNFRSF11A/ARRB2/LIF/ICAM1/P2RY6/P2RY1/CD4/FGFR2/CCN1/CCL26/SERPINF2
GO:1903531	negative regulation of secretion by cell	158	0.617926	1.42889	0.00020006	0.00111694	0.000827647	2558	tags=28%, list=15%, signal=24%	CD84/CCR2/CD300A/TLR8/LILRB1/OSM/IL1B/FCGR2B/CD34/CD22/LILRA5/TNF/TRH/CD200R1/VAMP8/LGALS9/RSAD2/IL10/DRD2/NLRP12/LEP/CD200/STXBP5L/C5AR2/CRHBP/NLRP3/FOXP3/CEACAM1/P2RY12/IL1R2/SNCA/GHRL/SERPINB1/LIF/TNFRSF4/P2RY1/INHBA/NOTCH1/BANK1/HDAC9/SRGN/MAOB/INHA/C1QTNF3
GO:0045931	positive regulation of mitotic cell cycle	139	0.630178	1.45258	0.00020012	0.00111694	0.000827647	2659	tags=29%, list=16%, signal=25%	TAL1/AIF1/IL1B/TERT/CDC45/PDGFB/UBE2C/DLGAP5/DTL/CD28/CDCA5/TGFA/ESPL1/IL1A/CDC25C/STOX1/CDK1/NDC80/CDT1/IGF1/CDC25A/MAD2L1/AURKA/CCND2/KIF20B/GEN1/DBF4B/CDC6/USP2/CCNB1/NUSAP1/BRCA2/FBXO5/ASNS/CDC7/WNT10B/MTBP/SLF1/HES1/SMPD3
GO:0031497	chromatin assembly	138	0.629796	1.45157	0.00020016	0.00111694	0.000827647	3288	tags=38%, list=19%, signal=31%	H3C8/PADI4/H3C2/HJURP/CENPA/H3C7/H1-5/KNL1/ASF1B/OIP5/H2BC9/H2BC14/CENPM/H3C12/H4C13/CENPU/H3C3/H2BC10/H2BC17/H2BC7/HELLS/H1-3/H3C13/CENPK/H2BU1/H2BC6/H2BC3/MCM2/HMGB2/CENPH/H4C1/H3C10/H4C6/H2BC18/H2BC13/CHAF1A/H2BC11/CENPI/CENPO/H4C9/H3C11/NASP/ANP32B/H4C4/H2BC19P/CENPS/H2AX/H2BC8/MIS18BP1/CENPN/CENPL/H2BC15/H2BC5
GO:0060401	cytosolic calcium ion transport	129	0.632701	1.45666	0.00020018	0.00111694	0.000827647	2504	tags=31%, list=15%, signal=27%	PTPRC/CCR5/PLCB2/PTPN6/CCL3/TRPM2/SLC8A3/CORO1A/JPH2/MS4A1/DRD2/F2RL3/PLCG2/CD19/RYR3/CCR7/JPH4/PLCH1/P2RX5/DRD1/CCN2/HTR2A/PTK2B/P2RX7/SNCA/LYN/JPH1/CXCL10/P2RY6/RYR1/CEMIP/CD4/BCL2/CACNA2D1/PLN/PLCH2/AKAP6/HTR2B/ATP2A2/CHD7
GO:0002224	toll-like receptor signaling pathway	126	0.654194	1.50529	0.0002002	0.00111694	0.000827647	1699	tags=21%, list=10%, signal=19%	BTK/S100A9/ITGAM/CD300A/CD300LF/S100A8/LILRA2/TLR8/TLR7/IRF4/GFI1/PIK3AP1/TLR10/RSAD2/HAVCR2/LBP/ITGB2/SMPDL3B/CD14/IRAK3/LYN/CD36/CTSS/TLR2/MAP3K1/ARRB2
GO:0006334	nucleosome assembly	120	0.657632	1.51165	0.00020024	0.00111694	0.000827647	3288	tags=43%, list=19%, signal=35%	H3C8/PADI4/H3C2/HJURP/CENPA/H3C7/H1-5/KNL1/ASF1B/OIP5/H2BC9/H2BC14/CENPM/H3C12/H4C13/CENPU/H3C3/H2BC10/H2BC17/H2BC7/H1-3/H3C13/CENPK/H2BU1/H2BC6/H2BC3/MCM2/HMGB2/CENPH/H4C1/H3C10/H4C6/H2BC18/H2BC13/CHAF1A/H2BC11/CENPI/CENPO/H4C9/H3C11/NASP/ANP32B/H4C4/H2BC19P/CENPS/H2AX/H2BC8/MIS18BP1/CENPN/CENPL/H2BC15/H2BC5
GO:0043410	positive regulation of MAPK cascade	429	0.552313	1.29277	0.00029997	0.0016439	0.00121813	2501	tags=22%, list=15%, signal=19%	PTPRC/SYK/PIK3CG/CXCR4/PIK3R6/FGD2/ELANE/KIT/OSM/IL1B/FCGR2B/CCL4/LILRA5/CCL24/PIK3R5/CCL3/TNF/FLT3/S100A12/CCL22/PDGFB/INAVA/MAP4K1/GPR183/C5AR1/NCF1/LGALS9/RASSF2/GCNT2/ADRB2/DRD2/SAA1/HAVCR2/CD74/TREM2/MARCO/CSF1R/IQGAP3/LEP/TGFA/FLT1/IL26/FPR2/C5AR2/CCR1/CCR7/CDK1/PDE6G/IL1RN/SCIMP/IGF1/CCL5/CCL3L1/RASGRP1/CCN2/HTR2A/IGFBP3/NOD2/PTK2B/P2RX7/ACKR3/CD36/GHRL/ADAM8/TNFRSF11A/MAP3K1/ARRB2/THBS1/L…
GO:0048285	organelle fission	397	0.560945	1.31228	0.00029997	0.0016439	0.00121813	2886	tags=27%, list=17%, signal=23%	IL1B/MYBL2/NEK2/PDGFB/UBE2C/SGO1/PKMYT1/DLGAP5/NUF2/MKI67/ASPM/AURKB/CDCA8/TOP2A/MND1/CDC20/NCAPH/BUB1B/RAD54L/CD28/MTFR2/CDCA5/TGFA/TTK/ESPL1/BIRC5/TPX2/IL1A/KIF18B/TACC3/CDC25C/TEX15/RAD51/BUB1/ZWINT/FANCD2/FBXO43/MEI1/KIF14/KIFC1/NCAPG/MSH5/NDC80/SPAG5/KIF2C/FANCA/CDT1/PLK1/PRC1/CENPF/KIF11/HASPIN/IGF1/CCNE2/CCNA1/KIF23/CENPE/SGO2/CENPK/MAD2L1/KIF4A/BRIP1/AURKA/TRIP13/KIF20B/GEN1/SYCP3/KIF18A/…
GO:0010951	negative regulation of endopeptidase activity	157	0.609781	1.40982	0.00030009	0.0016439	0.00121813	2378	tags=27%, list=14%, signal=23%	MMP9/CST7/CR1/PZP/SPINK2/ANXA8/SPINT2/SORL1/SERPINB10/TNFSF14/WFDC1/A2M/SERPINI2/SERPINA1/SERPINB9/BIRC5/NAIP/SERPINB2/SPINT1/BST2/SNCA/SLPI/LAMP3/ITIH3/ARRB2/SERPINB1/THBS1/SERPIND1/BCL2L12/RARRES1/SERPINF2/RENBP/RPS6KA1/LEF1/SERPINE1/SPOCK2/ANOS1/SPINK1/ITIH5/C4B/AQP1/BIRC3
GO:0034728	nucleosome organization	153	0.617398	1.42661	0.00030012	0.0016439	0.00121813	3869	tags=42%, list=23%, signal=33%	H3C8/PADI4/H3C2/HJURP/CENPA/H3C7/H1-5/KNL1/ASF1B/OIP5/H2BC9/H2BC14/CENPM/H3C12/H4C13/CENPU/NFE2/H3C3/H2BC10/H2BC17/H2BC7/H1-3/H3C13/CENPK/H2BU1/H2BC6/H2BC3/MCM2/SYCP3/HMGB2/CENPH/H4C1/H3C10/H4C6/H2BC18/H2BC13/CHAF1A/ARID1A/H2BC11/CENPI/CENPO/H4C9/H3C11/NASP/ANP32B/H4C4/H2BC19P/ANP32E/SRCAP/CENPS/H2AX/H2BC8/MIS18BP1/CENPN/CENPL/H2BC15/H2BC5/H2BC21/MIS18A/CENPQ/CENPP/CHD5/MACROH2A1/H4C3/SMARCA4
GO:0051051	negative regulation of transport	390	0.549425	1.28503	0.00039996	0.00212093	0.00157161	1727	tags=16%, list=10%, signal=15%	PRKCB/PRTN3/CD33/CD84/CCR2/CD300A/MMP9/CD300LF/TIFAB/LILRB2/TLR8/LILRB1/OSM/IL1B/FCGR2B/CD34/CD22/LILRA5/TNF/TRH/CORO1A/KCNH2/KCNE1/CD200R1/TRAT1/VAMP8/LGALS9/KEL/RSAD2/IL10/DRD2/CD74/NLRP12/LEP/HAMP/PTGER3/CD200/STXBP5L/AVPR2/C5AR2/CRHBP/ANO9/SFRP4/NLRP3/MPV17L/BST2/FOXP3/CEACAM1/P2RY12/HTR2A/IL1R2/PTK2B/DERL3/SNCA/DYSF/CD36/GHRL/DMTN/TLR2/SERPINB1/THBS1/LIF/TNFRSF4/ICAM1
GO:0010466	negative regulation of peptidase activity	161	0.607446	1.40506	0.00040016	0.00212093	0.00157161	2378	tags=27%, list=14%, signal=23%	MMP9/CST7/CR1/PZP/SPINK2/ANXA8/SPINT2/SORL1/SERPINB10/TNFSF14/WFDC1/A2M/SERPINI2/SERPINA1/SERPINB9/BIRC5/PI15/NAIP/SERPINB2/SPINT1/BST2/SNCA/SLPI/LAMP3/ITIH3/ARRB2/SERPINB1/THBS1/SERPIND1/BCL2L12/RARRES1/SERPINF2/RENBP/RPS6KA1/LEF1/SERPINE1/SPOCK2/ANOS1/SPINK1/ITIH5/C4B/AQP1/BIRC3
GO:0060402	calcium ion transport into cytosol	116	0.649218	1.49157	0.000400561	0.00212093	0.00157161	2304	tags=32%, list=13%, signal=28%	PTPRC/CCR5/PLCB2/PTPN6/CCL3/TRPM2/SLC8A3/CORO1A/JPH2/MS4A1/DRD2/F2RL3/PLCG2/CD19/RYR3/CCR7/JPH4/PLCH1/P2RX5/DRD1/HTR2A/PTK2B/P2RX7/SNCA/LYN/JPH1/CXCL10/P2RY6/RYR1/CEMIP/CD4/BCL2/CACNA2D1/PLN/PLCH2/AKAP6/HTR2B
GO:0050728	negative regulation of inflammatory response	111	0.652751	1.49902	0.000400761	0.00212093	0.00157161	1545	tags=25%, list=9%, signal=23%	PTPRC/KRT1/SIGLEC10/ELANE/CST7/FCGR2B/CNR2/TNFAIP8L2/WFDC1/CD200R1/IL10/SLAMF8/SAA1/NLRP12/CD200/FPR2/ENPP3/NLRC3/ACP5/NLRP3/SMPDL3B/IGF1/IL20RB/FOXP3/MEFV/PBK/IL1R2/GHRL
GO:0097696	STAT cascade	109	0.646228	1.48296	0.000400842	0.00212093	0.00157161	2300	tags=26%, list=13%, signal=22%	PTPRC/IL10RA/CCR2/CD300A/KIT/OSM/TNF/FLT3/IL18/IFNK/HCLS1/JAK3/IL10/IL7R/PECAM1/CSF1R/LEP/IL26/IGF1/CCL5/TNFRSF18/LYN/LIF/SOCS2/NOTCH1/SOCS1/IL6R/BCL3
GO:0007259	JAK-STAT cascade	106	0.644281	1.47779	0.000400962	0.00212093	0.00157161	2300	tags=25%, list=13%, signal=22%	PTPRC/IL10RA/CCR2/CD300A/KIT/OSM/TNF/FLT3/IL18/IFNK/HCLS1/JAK3/IL10/PECAM1/CSF1R/LEP/IL26/IGF1/CCL5/TNFRSF18/LYN/LIF/SOCS2/NOTCH1/SOCS1/IL6R/BCL3
GO:0097553	calcium ion transmembrane import into cytosol	104	0.654022	1.49902	0.000401003	0.00212093	0.00157161	2304	tags=32%, list=13%, signal=28%	PTPRC/CCR5/PLCB2/PTPN6/CCL3/TRPM2/SLC8A3/CORO1A/JPH2/DRD2/F2RL3/PLCG2/CD19/RYR3/CCR7/JPH4/PLCH1/DRD1/HTR2A/PTK2B/P2RX7/SNCA/LYN/JPH1/CXCL10/P2RY6/RYR1/CEMIP/CACNA2D1/PLN/PLCH2/AKAP6/HTR2B
GO:0051208	sequestering of calcium ion	101	0.659731	1.51092	0.000401163	0.00212093	0.00157161	2304	tags=31%, list=13%, signal=27%	PTPRC/CCR5/PLCB2/PTPN6/CCL3/TRPM2/CORO1A/JPH2/DRD2/F2RL3/PLCG2/CD19/RYR3/CCR7/JPH4/PLCH1/DRD1/HTR2A/PTK2B/P2RX7/SNCA/LYN/JPH1/CXCL10/P2RY6/RYR1/CEMIP/PLN/PLCH2/AKAP6/HTR2B
GO:0001894	tissue homeostasis	171	0.598631	1.38525	0.0005001	0.00261153	0.00193514	1642	tags=19%, list=10%, signal=18%	LYZ/SYK/KRT1/CCR2/PROM1/GATA2/SASH3/CA2/CD34/CD38/GATA1/PIGR/CORO1A/IGKC/INPP5D/CYTL1/INAVA/GCNT2/ADRB2/CSF1R/CDHR1/ACP5/ZG16B/IL20RB/SNX10/CCN2/RAC2/NOD2/PTK2B/P2RX7/CRACD/ADAM8/TNFRSF11A
GO:1903034	regulation of response to wounding	139	0.616397	1.42082	0.0005003	0.00261153	0.00193514	2015	tags=21%, list=12%, signal=19%	SYK/KRT1/CXCR4/SELP/CLEC7A/SIGLEC10/PLEK/CD34/FCER1G/PRKCQ/WFDC1/PDGFB/IL10/THBD/SERPINB2/EPPK1/CEACAM1/GP1BA/LYN/CD36/INSL3/SCARF1/RTN4R/DMTN/THBS1/NTRK3/HPSE/SERPINF2/NOS3
GO:0140013	meiotic nuclear division	134	0.618431	1.4249	0.0005004	0.00261153	0.00193514	2849	tags=37%, list=17%, signal=31%	SGO1/NUF2/ASPM/TOP2A/MND1/CDC20/NCAPH/BUB1B/RAD54L/TTK/ESPL1/TEX15/RAD51/BUB1/FANCD2/FBXO43/MEI1/MSH5/FANCA/PLK1/CCNE2/CCNA1/SGO2/BRIP1/AURKA/TRIP13/SYCP3/KIF18A/LIF/EME1/PSMC3IP/REC8/PDE3A/DMC1/ACTR2/BRCA2/NPM2/FBXO5/MYBL1/FANCM/SHOC1/RMI1/SMC4/SLX4/TEX14/RAD54B/FIGNL1/HORMAD1/CENPS
GO:0001525	angiogenesis	428	0.535758	1.25397	0.00069993	0.00360678	0.00267261	2961	tags=24%, list=17%, signal=20%	CYBB/SYK/PRKCB/KRT1/TAL1/PIK3CG/PF4/CXCR4/PIK3R6/CCR2/E2F2/GATA2/PPP1R16B/TMIGD2/IL1B/CD34/STAB1/CX3CR1/CCL24/CXCL13/TERT/ITGAX/LRG1/IL18/TIE1/CXCR2/C5AR1/IL10/COL23A1/PECAM1/LEP/FLT1/NRARP/IL1A/ANGPT2/E2F8/ANXA3/PTPRB/VAV3/ITGB2/ADM2/SEMA4A/KLF2/CEACAM1/CCN2/PDE3B/ANGPTL3/HHEX/PTK2B/EPHA1/COL15A1/RSPO3/ACKR3/DYSF/KLF5/C3AR1/GHRL/ADAM8/COL4A4/THBS1/CXCL10/HSPG2/CMA1/RHOB/BRCA1/EFNB2/HPSE/FGFR2/WA…
GO:0043406	positive regulation of MAP kinase activity	231	0.574138	1.33487	0.0007	0.00360678	0.00267261	2550	tags=21%, list=15%, signal=18%	PTPRC/SYK/PIK3CG/CXCR4/PIK3R6/FGD2/ELANE/KIT/IL1B/PIK3R5/TNF/FLT3/S100A12/PDGFB/INAVA/MAP4K1/C5AR1/SAA1/CD74/IQGAP3/TGFA/FLT1/CDK1/PDE6G/IGF1/RASGRP1/HTR2A/NOD2/PTK2B/P2RX7/GHRL/ADAM8/TNFRSF11A/MAP3K1/THBS1/MAP3K8/EZH2/NTRK3/CD24/FPR1/SAMD5/VANGL2/HTR2B/PIK3CB/MAP3K15/ZEB2/MAP3K9/GADD45B
GO:0051321	meiotic cell cycle	194	0.585167	1.35818	0.0007	0.00360678	0.00267261	3779	tags=39%, list=22%, signal=30%	NEK2/SGO1/PKMYT1/NUF2/ASPM/TOP2A/MND1/CDC20/NCAPH/BUB1B/RAD54L/TTK/ESPL1/CDC25C/TEX15/RAD51/BUB1/XRCC2/FANCD2/FBXO43/MEI1/MSH5/FANCA/PLK1/EXO1/CCNE2/CCNA1/CDC25A/SGO2/SLC26A8/BRIP1/AURKA/TRIP13/SYCP3/KIF18A/LIF/EME1/RSPH1/PSMC3IP/REC8/PDE3A/DMC1/ACTR2/BRCA2/NPM2/FBXO5/MYBL1/FANCM/SHOC1/RMI1/SMC1B/SMC4/SLX4/TEX14/RAD54B/FIGNL1/TUBGCP3/HORMAD1/CENPS/NCAPD3/H2AX/PDIK1L/TDRD9/GPR3/MEIOC/SMC1A/MYH9/LF…
GO:0006310	DNA recombination	258	0.560432	1.3056	0.00089991	0.00456777	0.0033847	3245	tags=29%, list=19%, signal=24%	PTPRC/CDC45/WAS/BATF/IL10/IL7R/TOP2A/MND1/H1-5/RAD54L/CD28/BLM/TEX15/POLQ/RAD51/ATAD5/RAD51AP1/XRCC2/MSH5/AUNIP/GINS2/EXO1/FOXP3/RMI2/H1-3/MCM5/BRIP1/MCM8/TRIP13/GEN1/MCM2/HMGB2/EME1/PSMC3IP/REC8/BRCA1/DMC1/MCM4/TNFSF13/FANCB/PARPBP/ACTR2/BRCA2/RECQL4/MCM7/FUS/CDC7/MMS22L/LEF1/FANCM/MCM6/TIMELESS/SHOC1/RMI1/RNF138/GINS4/SAMHD1/SLX4/HMGB3/RAD54B/EXOSC6/FIGNL1/CENPS/XRCC4/H2AX/TNFSF4/RBM14/INO80D/T…
GO:0007088	regulation of mitotic nuclear division	151	0.607648	1.40356	0.00090036	0.00456777	0.0033847	2659	tags=28%, list=16%, signal=24%	IL1B/NEK2/PDGFB/UBE2C/PKMYT1/DLGAP5/MKI67/AURKB/CDC20/BUB1B/CD28/CDCA5/TGFA/TTK/ESPL1/IL1A/TACC3/CDC25C/BUB1/NDC80/CDT1/PLK1/CENPF/KIF11/IGF1/CENPE/MAD2L1/AURKA/TRIP13/KIF20B/GEN1/CDC6/CCNB1/NUSAP1/NPM2/FBXO5/KNTC1/BORA/ANLN/MTBP/SLF1/TEX14/SMPD3
GO:1903046	meiotic cell cycle process	147	0.610197	1.40862	0.00090045	0.00456777	0.0033847	2850	tags=35%, list=17%, signal=30%	SGO1/NUF2/ASPM/TOP2A/MND1/CDC20/NCAPH/BUB1B/RAD54L/TTK/ESPL1/CDC25C/TEX15/RAD51/BUB1/FANCD2/FBXO43/MEI1/MSH5/FANCA/PLK1/CCNE2/CCNA1/CDC25A/SGO2/BRIP1/AURKA/TRIP13/SYCP3/KIF18A/LIF/EME1/PSMC3IP/REC8/PDE3A/DMC1/ACTR2/BRCA2/NPM2/FBXO5/MYBL1/FANCM/SHOC1/RMI1/SMC4/SLX4/TEX14/RAD54B/FIGNL1/HORMAD1/CENPS/NCAPD3
GO:0061041	regulation of wound healing	113	0.62371	1.43246	0.000901533	0.00456777	0.0033847	2706	tags=27%, list=16%, signal=23%	SYK/KRT1/CXCR4/SELP/CLEC7A/PLEK/CD34/FCER1G/PRKCQ/WFDC1/PDGFB/THBD/SERPINB2/EPPK1/CEACAM1/GP1BA/LYN/CD36/INSL3/DMTN/THBS1/HPSE/SERPINF2/NOS3/TEC/SERPINE1/PLAU/F3/TNFAIP3/ENPP4
GO:0002792	negative regulation of peptide secretion	110	0.622863	1.42959	0.00120253	0.00606751	0.00449601	1724	tags=23%, list=10%, signal=21%	TLR8/LILRB1/IL1B/FCGR2B/CD34/CD22/LILRA5/TNF/CD200R1/RSAD2/IL10/DRD2/CD74/NLRP12/LEP/CD200/STXBP5L/C5AR2/CRHBP/NLRP3/FOXP3/IL1R2/GHRL/SERPINB1/TNFRSF4
GO:0052548	regulation of endopeptidase activity	308	0.548719	1.28052	0.00129987	0.00653158	0.00483988	2378	tags=21%, list=14%, signal=18%	SYK/S100A9/MMP9/CLEC7A/S100A8/CST7/CR1/PZP/P2RX1/SPINK2/ANXA8/SPINT2/SORL1/TNF/SERPINB10/TNFSF14/WFDC1/A2M/ST18/SERPINI2/SERPINA1/LGALS9/NLRP12/SERPINB9/NLRP2/BIRC5/NAIP/SERPINB2/SPINT1/NLRP3/BST2/MEFV/CCN2/CASP10/NLRC4/SNCA/LYN/MBP/SLPI/LAMP3/ITIH3/DAPK1/TNFSF15/ARRB2/SERPINB1/THBS1/SERPIND1/BCL2L12/RARRES1/TNFSF10/CCN1/SERPINF2/RENBP/CARD9/RPS6KA1/LEF1/SERPINE1/SPOCK2/ANOS1/SPINK1/ITIH5/C4B/AQP…
GO:0071396	cellular response to lipid	487	0.522029	1.22352	0.00139986	0.00697705	0.00516997	2704	tags=20%, list=16%, signal=17%	MYB/MLC1/PPBP/HCK/PF4/CTSG/IRF8/STAP1/CD180/LILRA2/LY86/LILRB2/CCR5/LILRB1/IL1B/LPL/GFI1/CX3CR1/CXCL13/ZNF366/CCL3/TNF/KCNMB1/FLT3/CEBPE/MRC1/CD86/KDM5D/IL18/PTAFR/PADI2/MAP4K1/TESC/IL10/HAVCR2/LTK/BPI/LEP/ANKRD1/HAMP/CCNA2/CRHBP/CMPK2/LBP/IL1RN/NLRP3/CCL5/CD14/E2F1/NOD2/PTK2B/CXCL2/CLDN1/RARB/MEF2C/LYN/CD36/COL1A1/NR4A3/PIM1/TLR2/KIF18A/NR5A2/ABCB4/HMGB2/ARRB2/CXCL10/ICAM1/BRCA1/DNMT3B/P2RY6/CCN…
GO:0065004	protein-DNA complex assembly	218	0.571219	1.32777	0.0014	0.00697705	0.00516997	3288	tags=31%, list=19%, signal=25%	H3C8/PADI4/CDC45/H3C2/HJURP/CENPA/H3C7/H1-5/KNL1/ASF1B/OIP5/H2BC9/H2BC14/CENPM/H3C12/RAD51/H4C13/CENPU/CDT1/CENPF/H3C3/H2BC10/H2BC17/H2BC7/HELLS/CENPE/H1-3/H3C13/CENPK/MCM5/H2BU1/H2BC6/H2BC3/MCM2/HMGB2/CENPH/H4C1/H3C10/H4C6/H2BC18/DMC1/H2BC13/MCM4/CHAF1A/MCM7/H2BC11/CENPI/CENPO/H4C9/WNT10B/MCM6/H3C11/NASP/ANP32B/ATF7IP/H4C4/H2BC19P/CENPS/H2AX/GMNN/H2BC8/MIS18BP1/CENPN/MCM3/CENPL/H2BC15/H2BC5
GO:0071902	positive regulation of protein serine/threonine kinase activity	297	0.54532	1.27238	0.00159984	0.00794043	0.00588384	2672	tags=20%, list=16%, signal=17%	PTPRC/SYK/PIK3CG/CXCR4/PIK3R6/FGD2/ELANE/KIT/IL1B/PIK3R5/TNF/FLT3/S100A12/PDGFB/INAVA/MAP4K1/C5AR1/ADRB2/SAA1/CD74/CSF1R/IQGAP3/TGFA/FLT1/CDK1/PDE6G/IGF1/RASGRP1/HTR2A/NOD2/PTK2B/P2RX7/SNCA/CCND2/GHRL/ADAM8/TNFRSF11A/DBF4B/MAP3K1/THBS1/MAP3K8/CEMIP/CDC6/EZH2/CCNB1/NTRK3/CD24/FPR1/SAMD5/VANGL2/HTR2B/PIK3CB/MAP3K15/ZEB2/MAP3K9/GADD45B/IRGM/DBF4/MAP3K21/STRADA
GO:0045861	negative regulation of proteolysis	252	0.556314	1.29554	0.00179982	0.00889667	0.00659241	2378	tags=21%, list=14%, signal=18%	MMP9/VSIG4/CST7/CR1/PZP/SPINK2/ANXA8/SPINT2/SORL1/SERPINB10/TNFSF14/WFDC1/A2M/SERPINI2/SERPINA1/IL10/SERPINB9/BIRC5/PI15/NAIP/SERPINB2/SPINT1/BST2/PBK/IL1R2/DERL3/SNCA/SLPI/CHAC1/LAMP3/ITIH3/ARRB2/SERPINB1/THBS1/SERPIND1/BCL2L12/TM4SF20/RARRES1/SERPINF2/CLN3/RENBP/RPS6KA1/LEF1/SERPINE1/SPOCK2/HSP90AB4P/ANOS1/SPINK1/ITIH5/C4B/PANO1/AQP1/BIRC3
GO:0000082	G1/S transition of mitotic cell cycle	233	0.561828	1.3065	0.0019	0.00935385	0.00693117	3551	tags=31%, list=21%, signal=25%	AIF1/TRIM71/GFI1/PTPN6/TERT/CDC45/RRM2/GFI1B/ORC1/MCM10/GTSE1/GPR132/IQGAP3/CDC25C/E2F8/CDK1/KIF14/CDT1/CCNE2/CCNA1/CDC25A/E2F1/POLE/MCM5/ORC6/AURKA/MCM8/CCND2/CDK6/MCM2/PRIM1/MCM4/CDC6/TYMS/CDKN3/EZH2/CCNB1/BCL2/INHBA/MCM7/FBXO5/CDC7/SKP2/MCM6/ZNF385A/NASP/MTBP/POLE2/BCAT1/DHFR/MUC1/DBF4/DACT1/CDK3/MDM4/CNOT6/RBL1/CNOT3/BRD4/MIR590/GMNN/CASP2/PLAGL1/CNOT6L/EP300/MCM3/POLA1/LATS1/WEE1/CDC73/CDKN2…
GO:0006261	DNA-dependent DNA replication	148	0.600148	1.38553	0.0020012	0.00981234	0.00727092	4322	tags=43%, list=25%, signal=33%	DACH1/CDC45/ORC1/MCM10/BLM/POLQ/RAD51/ATAD5/E2F8/GINS2/CDT1/CCNE2/GINS1/POLE/MCM5/ORC6/GEN1/CHTF18/MCM2/TICRR/PRIM1/DBF4B/EME1/MCM4/CDC6/RFC3/BRCA2/RECQL4/MCM7/FBXO5/CDC7/MMS22L/FANCM/DSCC1/MCM6/TIMELESS/DNA2/POLE2/GINS4/SAMHD1/DBF4/CENPS/RFC2/GMNN/TONSL/HELB/MCM3/POLA1/LIG1/TIPIN/SMC1A/PRIM2/RFWD3/POLA2/ALYREF/WDHD1/MRE11/DONSON/POLD1/POLG2/FEN1/DDX11/ZMPSTE24/BAZ1A
GO:0034762	regulation of transmembrane transport	398	0.528073	1.23561	0.00209979	0.0102544	0.00759848	2091	tags=19%, list=12%, signal=17%	CYBB/PRKCB/PIK3CG/CCR2/MMP9/CACNA1I/CA2/IL1B/KCNK17/KCNQ1/ABCB1/DPP10/PTPN6/TERT/KCNA3/TNF/KCNMB1/CORO1A/JPH2/KCNH2/PTAFR/KCNE1/KCNK5/FXYD6/KCNK10/KCNK13/KCNC3/TESC/KEL/TRPC6/ADRB2/DRD2/F2RL3/TREM2/PLCG2/LEP/HAMP/CACNB4/CD19/CACNA1H/CRHBP/JPH4/ANXA3/ANO9/KCNJ13/IGF1/DRD1/KCNG2/CATSPER1/PTK2B/P2RX7/MEF2C/KCNAB2/KCND3/SNCA/DYSF/LYN/CTSS/NR4A3/DAPK1/KCNS2/JPH1/THBS1/CXCL10/STAC3/P2RY6/KCNH1/CEMIP/AT…
GO:0051302	regulation of cell division	136	0.598951	1.38025	0.00220176	0.0107094	0.00793561	2826	tags=26%, list=16%, signal=22%	TAL1/PPBP/OSM/IL1B/PDGFB/MACC1/ASPM/AURKB/DRD2/KIF20A/TGFA/BLM/IL1A/KIF18B/E2F8/KIF14/PLK1/PRC1/TAS2R13/KIF23/CIT/ORC6/AURKA/KIF20B/CDC6/FGFR2/BRCA2/INCENP/HTR2B/SFRP2/TEX14/PAX6/POU5F1/DLL1/RBL1
GO:0043405	regulation of MAP kinase activity	300	0.542634	1.26627	0.00229977	0.0111017	0.00822636	2636	tags=20%, list=15%, signal=17%	PTPRC/SYK/PIK3CG/CXCR4/PIK3R6/CD300A/FGD2/ELANE/KIT/IL1B/LAX1/PTPN6/PIK3R5/SORL1/TNF/FLT3/S100A12/PDGFB/INAVA/MAP4K1/C5AR1/SAA1/CD74/IQGAP3/TGFA/FLT1/CDK1/PDE6G/IGF1/RASGRP1/HTR2A/NOD2/PTK2B/P2RX7/IRAK3/LYN/GHRL/ADAM8/TNFRSF11A/MAP3K1/THBS1/MAP3K8/EZH2/NTRK3/DUSP8/CD24/FPR1/SAMD5/VANGL2/DUSP2/HTR2B/PIK3CB/TRIB3/MAP3K15/ZEB2/MAP3K9/GADD45B/SFRP2/MAP3K21
GO:0051783	regulation of nuclear division	168	0.585345	1.35448	0.00230069	0.0111017	0.00822636	2659	tags=27%, list=16%, signal=23%	IL1B/NEK2/PDGFB/UBE2C/PKMYT1/DLGAP5/MKI67/AURKB/CDC20/BUB1B/CD28/CDCA5/TGFA/TTK/ESPL1/IL1A/TACC3/CDC25C/BUB1/FBXO43/NDC80/CDT1/PLK1/CENPF/KIF11/IGF1/CENPE/MAD2L1/AURKA/TRIP13/KIF20B/GEN1/LIF/PDE3A/CDC6/CCNB1/NUSAP1/NPM2/FBXO5/KNTC1/BORA/ANLN/MTBP/SLF1/TEX14/SMPD3
GO:0051091	positive regulation of DNA-binding transcription factor activity	228	0.560072	1.3023	0.0024	0.0115352	0.00854753	1727	tags=15%, list=10%, signal=14%	PRKCB/BTK/S100A9/S100A8/NFAM1/KIT/LPAR5/IL1B/CX3CR1/TNF/S100A12/PRKCQ/IL18/CYTL1/HCLS1/LGALS9/IL10/IL18RAP/CD200/TRIM14/CARD11/ANXA3/ITGB2/RTKN2/BEX1/NLRP3/NLRC4/RPS6KA5/NOD2/IRAK3/CD36/ADAM8/TLR2/TNFRSF11A/ICAM1
GO:0044843	cell cycle G1/S phase transition	246	0.556642	1.29561	0.00249975	0.0118394	0.008773	3122	tags=27%, list=18%, signal=23%	AIF1/TRIM71/GFI1/PTPN6/TERT/CDC45/RRM2/GFI1B/ORC1/MCM10/GTSE1/GPR132/IQGAP3/CDC25C/CCNA2/E2F8/CDK1/KIF14/CDT1/CCNE2/CCNA1/CDC25A/E2F1/POLE/MCM5/ORC6/AURKA/MCM8/CCND2/CDK6/MCM2/PRIM1/MCM4/CDC6/TYMS/CDKN3/EZH2/CCNB1/BCL2/INHBA/MCM7/FBXO5/FAM83D/CDC7/SKP2/MCM6/ZNF385A/NASP/MTBP/POLE2/BCAT1/DHFR/MUC1/DBF4/DACT1/CDK3/MDM4/CNOT6/RBL1/CNOT3/BRD4/MIR590/GMNN/CASP2/PLAGL1/CNOT6L/EP300
GO:0051092	positive regulation of NF-kappaB transcription factor activity	142	0.596049	1.37481	0.00250125	0.0118394	0.008773	1727	tags=18%, list=10%, signal=17%	PRKCB/BTK/S100A9/S100A8/IL1B/CX3CR1/TNF/S100A12/PRKCQ/IL18/LGALS9/IL18RAP/TRIM14/CARD11/ITGB2/RTKN2/NLRP3/NLRC4/RPS6KA5/NOD2/IRAK3/CD36/ADAM8/TLR2/TNFRSF11A/ICAM1
GO:0008360	regulation of cell shape	138	0.599219	1.38109	0.002502	0.0118394	0.008773	1860	tags=21%, list=11%, signal=19%	HCK/LST1/FGD2/KIT/FGD3/ARHGAP15/CCL24/CCL3/CORO1A/FGR/FGD5/RHOH/SPTA1/CSF1R/SEMA4D/ITGB2/S100B/SEMA4A/FMNL1/PTK2B/ATP10A/FGD4/DMTN/PLXNC1/PLXNA2/ICAM1/RHOB/COCH/P2RY1
GO:1902850	microtubule cytoskeleton organization involved in mitosis	128	0.59944	1.37977	0.00250225	0.0118394	0.008773	2284	tags=23%, list=13%, signal=20%	MYBL2/NEK2/SAPCD2/NUF2/CENPA/AURKB/CDC20/SPC25/TTK/ESPL1/BIRC5/TPX2/TACC3/KIFC1/NDC80/PLK1/WDR62/PRC1/KIF11/KIF23/CENPE/MAD2L1/KIF4A/AURKA/STMN1/CCNB1/NUSAP1/STIL/BORA/POC1A
GO:0043062	extracellular structure organization	354	0.529129	1.23702	0.00269973	0.0126644	0.0093843	3049	tags=29%, list=18%, signal=24%	MPO/TPSAB1/CTSG/ITGAM/MMP9/ELANE/ICAM3/CD34/WT1/ITGAL/LPL/ITGA2B/ITGAX/LCP1/SPINT2/TNF/PLA2G7/TCF15/SCUBE1/A2M/PDGFB/ITGAD/IBSP/ABCG1/F11R/COL23A1/PECAM1/CARMIL2/CDH1/EGFL6/MMP7/ITGB2/SPINT1/ITGB7/MPZL3/COL11A1/ITGB6/ITGA9/CCN2/ITGA6/ICAM2/HAPLN1/COL15A1/ELN/CD36/COL4A5/LAMC3/COL1A1/CTSS/ADAM8/ITGA8/COMP/MMP28/COL17A1/COL4A4/THBS1/VWF/HSPG2/ICAM1/CMA1/MMP25/CCN1/MFAP5/SERPINF2/HAS1/COL12A1/NOTCH1…
GO:2000377	regulation of reactive oxygen species metabolic process	157	0.586622	1.35627	0.00270081	0.0126644	0.0093843	2772	tags=24%, list=16%, signal=20%	SYK/AIF1/ITGAM/TYROBP/CLEC7A/HBB/IL1B/CD34/CX3CR1/TNF/PDGFB/SLC18A2/IL10/LEP/FPR2/FOXM1/ITGB2/ACP5/MPV17L/KLF2/RAC2/PTK2B/SNCA/CD36/HP/THBS1/ICAM1/BRCA1/BCL2/TMEM106A/DHFR/DDAH1/DUOXA1/RIPK3/GCH1/FBLN5/PTGS2/TFAP2A
GO:0046718	viral entry into host cell	101	0.618393	1.41625	0.00270785	0.0126644	0.0093843	1890	tags=22%, list=11%, signal=19%	CXCR4/CLEC5A/CCR5/CR1/FCN1/MRC1/CD86/VAMP8/LGALS9/F11R/CD74/CDK1/ITGB7/ITGB6/NECTIN4/HTR2A/SELPLG/CLDN1/TNFRSF4/ICAM1/CD4/EFNB2
GO:0090068	positive regulation of cell cycle process	251	0.553071	1.28783	0.00279972	0.0130439	0.0096655	3162	tags=27%, list=18%, signal=23%	AIF1/IL1B/TERT/CDC45/PDGFB/UBE2C/DLGAP5/DTL/AURKB/GTSE1/DRD2/CD28/CDCA5/TGFA/PLK4/ESPL1/IL1A/CDC25C/STOX1/ATAD5/E2F8/CDK1/KIF14/NDC80/SPAG5/CDT1/TAS2R13/IGF1/KIF23/CDC25A/CCN2/CIT/E2F1/MAD2L1/AURKA/CCND2/KIF20B/GEN1/DBF4B/BRCA1/CDC6/EZH2/CCNB1/NUSAP1/NPM2/FBXO5/FAM83D/CDC7/WNT10B/ZNF385A/POC1A/MTBP/MUC1/SLF1/DBF4/SMPD3/MDM4/CNOT6/GATA6/CNOT3/BRD4/MIR590/ECT2/CASP2/PLAGL1/CNOT6L/CENPJ/EP300/RCC2
GO:0001659	temperature homeostasis	145	0.590937	1.36351	0.00310124	0.0143935	0.0106656	2352	tags=23%, list=14%, signal=20%	SYK/CXCR4/CCR2/IL1B/UCP2/IRF4/ALDH1A1/TRPM2/TNF/IL18/PLAC8/GATM/ADRB2/DRD2/FABP4/LEP/PTH2R/PTGER3/IL1A/DRD1/HTR2A/CD36/ACOT11/GHRL/TNFRSF11A/NPR3/NOX3/CMKLR1/NOTCH1/ADAMTS5/WNT10B/PPARGC1B/EGR1
GO:0051346	negative regulation of hydrolase activity	328	0.532562	1.2437	0.00339966	0.0157186	0.0116474	2431	tags=20%, list=14%, signal=17%	NCKAP1L/MMP9/CST7/CR1/IQGAP2/PZP/SPINK2/ANXA8/SPINT2/SORL1/TNF/SERPINB10/TNFSF14/PPP1R14A/WFDC1/A2M/GZMA/SERPINI2/PKMYT1/SERPINA1/RHOH/F11R/KNL1/SEMA4D/SERPINB9/BIRC5/PI15/NAIP/SERPINB2/SPINT1/BST2/ANGPTL3/SNCA/SLPI/LAMP3/PHACTR1/ITIH3/MCM2/ARRB2/SERPINB1/THBS1/SERPIND1/PTPRN2/BCL2L12/RARRES1/ARFGEF3/SERPINF2/NOS3/PPP1R14C/RENBP/PLN/RPS6KA1/LEF1/SERPINE1/SPOCK2/ANOS1/SPINK1/GMIP/ITIH5/C4B/AQP1/LM…
GO:0051090	regulation of DNA-binding transcription factor activity	366	0.526148	1.2304	0.00349965	0.0160684	0.0119066	1755	tags=15%, list=10%, signal=14%	SYK/PRKCB/BTK/HCK/S100A9/S100A8/NFAM1/KIT/LPAR5/FOXJ1/IL1B/GFI1/CX3CR1/ADGRG3/TNF/S100A12/PRKCQ/IL18/ADORA3/CYTL1/HCLS1/LGALS9/IL10/HAVCR2/NLRP12/NLRP2/IL18RAP/CD200/FOXS1/TRIM14/CARD11/ANXA3/FANCD2/NLRC3/ITGB2/RTKN2/BEX1/FANCA/SFRP4/NLRP3/FOXP3/NLRC4/RPS6KA5/NOD2/IRAK3/CD36/PIM1/ADAM8/TLR2/TNFRSF11A/ARRB2/TNFRSF4/ICAM1/FOS/SFRP5
GO:0007187	G protein-coupled receptor signaling pathway, coupled to cyclic nucleotide second messenger	143	0.590097	1.36113	0.00350175	0.0160684	0.0119066	2187	tags=27%, list=13%, signal=24%	GNA15/PF4/ADGRG5/RGS1/CNR2/ADGRG3/HRH2/ADGRE1/GPR65/S1PR4/ADGRE3/RXFP2/VIPR1/ADGRE2/PTGDR2/ADRB2/DRD2/MARCO/PTGER3/OXER1/AVPR2/FPR2/CCR1/ADGRG7/ADM2/AKAP5/DRD1/HTR1F/P2RY12/HTR2A/INSL3/CHRM2/CXCL10/P2RY1/NPR3/HRH4/PLN/CHRM5/FPR1
GO:0071824	protein-DNA complex subunit organization	252	0.547184	1.27427	0.00379962	0.0173697	0.0128709	3288	tags=29%, list=19%, signal=23%	H3C8/PADI4/CDC45/H3C2/HJURP/CENPA/H3C7/H1-5/KNL1/ASF1B/OIP5/H2BC9/H2BC14/CENPM/H3C12/RAD51/H4C13/CENPU/NFE2/CDT1/CENPF/H3C3/H2BC10/H2BC17/H2BC7/HELLS/CENPE/H1-3/H3C13/CENPK/MCM5/H2BU1/H2BC6/H2BC3/MCM2/SYCP3/HMGB2/CENPH/H4C1/H3C10/H4C6/H2BC18/DMC1/H2BC13/MCM4/CHAF1A/ARID1A/MCM7/H2BC11/CENPI/CENPO/H4C9/WNT10B/MCM6/H3C11/NASP/ANP32B/ATF7IP/H4C4/H2BC19P/ANP32E/SRCAP/CENPS/H2AX/GMNN/H2BC8/MIS18BP1/CEN…
GO:0052547	regulation of peptidase activity	329	0.531957	1.24232	0.00389961	0.0177026	0.0131176	2378	tags=20%, list=14%, signal=17%	SYK/S100A9/MMP9/CLEC7A/S100A8/CST7/CR1/PZP/P2RX1/SPINK2/ANXA8/SPINT2/SORL1/TNF/SERPINB10/TNFSF14/WFDC1/A2M/ST18/SERPINI2/SERPINA1/LGALS9/NLRP12/SERPINB9/NLRP2/BIRC5/PI15/NAIP/SERPINB2/SPINT1/NLRP3/BST2/MEFV/CCN2/CASP10/NLRC4/SNCA/LYN/MBP/SLPI/LAMP3/ITIH3/DAPK1/TNFSF15/ARRB2/SERPINB1/THBS1/SERPIND1/BCL2L12/RARRES1/TNFSF10/CCN1/SERPINF2/RENBP/CARD9/RPS6KA1/LEF1/SERPINE1/SPOCK2/ANOS1/SPINK1/ITIH5/C4…
GO:0030041	actin filament polymerization	162	0.578149	1.33748	0.00390156	0.0177026	0.0131176	1984	tags=18%, list=12%, signal=16%	NCKAP1L/HCK/AIF1/IQGAP2/CCL24/SPTB/CORO1A/WAS/HCLS1/PSTPIP1/SPTA1/GMFG/TMOD1/CARMIL2/KANK4/CCR7/DIAPH3/SCIN/ACTR3C/PTK2B/ELN/CRACD/PSTPIP2/DMTN/ICAM1/GAS7/CCL26/ACTR2/LMOD3
GO:0008154	actin polymerization or depolymerization	187	0.567266	1.31533	0.0043	0.0194379	0.0144034	2254	tags=19%, list=13%, signal=16%	NCKAP1L/HCK/AIF1/PLEK/IQGAP2/CCL24/SPTB/CORO1A/WAS/HCLS1/PSTPIP1/SPTA1/GMFG/TMOD1/CARMIL2/KANK4/CCR7/DIAPH3/SCIN/ACTR3C/CIT/PTK2B/ELN/CRACD/PSTPIP2/GHRL/DMTN/ICAM1/GAS7/CCL26/ACTR2/LMOD3/SH3BP1/CORO7/LMOD1
GO:0007052	mitotic spindle organization	104	0.607418	1.3922	0.00441103	0.0197927	0.0146663	2284	tags=24%, list=13%, signal=21%	MYBL2/NEK2/NUF2/AURKB/CDC20/SPC25/TTK/BIRC5/TPX2/TACC3/KIFC1/NDC80/PLK1/WDR62/PRC1/KIF11/KIF23/CENPE/KIF4A/AURKA/STMN1/CCNB1/STIL/BORA/POC1A
GO:0050709	negative regulation of protein secretion	105	0.607003	1.39167	0.00441103	0.0197927	0.0146663	1724	tags=21%, list=10%, signal=19%	TLR8/LILRB1/IL1B/FCGR2B/CD34/CD22/LILRA5/TNF/CD200R1/RSAD2/IL10/DRD2/NLRP12/CD200/STXBP5L/C5AR2/NLRP3/FOXP3/IL1R2/GHRL/SERPINB1/TNFRSF4
GO:0030260	entry into host cell	113	0.597983	1.37337	0.00490834	0.0217038	0.0160825	1890	tags=20%, list=11%, signal=18%	CXCR4/CLEC5A/CCR5/CR1/FCN1/MRC1/CD86/VAMP8/LGALS9/F11R/CD74/CDH1/CDK1/ITGB7/ITGB6/NECTIN4/HTR2A/SELPLG/CLDN1/TNFRSF4/ICAM1/CD4/EFNB2
GO:0044409	entry into host	113	0.597983	1.37337	0.00490834	0.0217038	0.0160825	1890	tags=20%, list=11%, signal=18%	CXCR4/CLEC5A/CCR5/CR1/FCN1/MRC1/CD86/VAMP8/LGALS9/F11R/CD74/CDH1/CDK1/ITGB7/ITGB6/NECTIN4/HTR2A/SELPLG/CLDN1/TNFRSF4/ICAM1/CD4/EFNB2
GO:0051806	entry into cell of other organism involved in symbiotic interaction	113	0.597983	1.37337	0.00490834	0.0217038	0.0160825	1890	tags=20%, list=11%, signal=18%	CXCR4/CLEC5A/CCR5/CR1/FCN1/MRC1/CD86/VAMP8/LGALS9/F11R/CD74/CDH1/CDK1/ITGB7/ITGB6/NECTIN4/HTR2A/SELPLG/CLDN1/TNFRSF4/ICAM1/CD4/EFNB2
GO:0051828	entry into other organism involved in symbiotic interaction	113	0.597983	1.37337	0.00490834	0.0217038	0.0160825	1890	tags=20%, list=11%, signal=18%	CXCR4/CLEC5A/CCR5/CR1/FCN1/MRC1/CD86/VAMP8/LGALS9/F11R/CD74/CDH1/CDK1/ITGB7/ITGB6/NECTIN4/HTR2A/SELPLG/CLDN1/TNFRSF4/ICAM1/CD4/EFNB2
GO:0060249	anatomical structure homeostasis	358	0.523173	1.22342	0.0049995	0.0220268	0.0163218	3292	tags=26%, list=19%, signal=21%	LYZ/SYK/KRT1/CCR2/PROM1/GATA2/SASH3/CA2/P2RX1/CD34/CD38/GATA1/TERT/PIGR/CORO1A/NEK2/PRKCQ/IGKC/INPP5D/CYTL1/INAVA/AURKB/GCNT2/ADRB2/CSF1R/CDHR1/BLM/RAD51/H4C13/PKIB/ACP5/ZG16B/EXO1/CCNE2/IL20RB/SNX10/CCN2/RAC2/POLE/NOD2/PTK2B/P2RX7/CRACD/ADAM8/TNFRSF11A/PRIM1/H4C1/H4C6/P2RY1/RFC3/BCL2/BRCA2/RECQL4/NOS3/HNRNPA2B1/NOTCH1/H4C9/ILDR2/TSPOAP1/DNA2/PPARGC1B/POLE2/USH2A/IL6/HNRNPA1/SLX4/H4C4/GAR1/TNFAIP…
GO:0051291	protein heterooligomerization	112	0.597573	1.3723	0.00541028	0.0237505	0.0175991	2741	tags=22%, list=16%, signal=19%	IKZF1/KRT1/H3C8/HBB/P2RX1/RRM2/H3C2/CHRNA2/H3C7/CD74/H3C12/H4C13/H3C3/CLDN1/COL1A1/H4C1/H3C10/H4C6/H4C9/H3C11/BIRC3/IKZF5/H4C4/RIPK3/GCH1
GO:0051897	positive regulation of protein kinase B signaling	135	0.582607	1.34237	0.00590472	0.0258279	0.0191384	1938	tags=22%, list=11%, signal=20%	PIK3CG/VAV1/KIT/OSM/CX3CR1/PIK3R5/CCL3/TNF/CD86/PIK3AP1/IL18/PDGFB/HCLS1/TRAT1/GCNT2/CD28/LEP/TGFA/IL26/CD19/STOX1/CCR7/P2RY12/RAC2/ADAM8/NRG4/ARRB2/THBS1/HPSE/FGFR2
GO:0006260	DNA replication	262	0.54048	1.25966	0.0059994	0.0261479	0.0193755	4348	tags=37%, list=25%, signal=28%	DACH1/CDC45/RRM2/DTL/ORC1/MCM10/CLSPN/PCLAF/BLM/ESCO2/POLQ/RAD51/CCNA2/ATAD5/E2F8/CDK1/GINS2/CDT1/EXO1/CCNE2/GINS1/RMI2/POLE/MCM5/ORC6/BRIP1/MCM8/GEN1/CHTF18/MCM2/TICRR/PRIM1/DBF4B/EME1/BRCA1/MCM4/CDC6/RFC3/CHAF1A/BRCA2/NPM2/RECQL4/MCM7/FBXO5/CDC7/MMS22L/FANCM/DSCC1/MCM6/TIMELESS/NASP/DNA2/RMI1/POLE2/GINS4/SAMHD1/SLX4/DBF4/CENPS/RFC2/RBM14/GMNN/TONSL/HELB/MCM3/NCOA6/POLA1/LIG1/FAM111A/TIPIN/SMC1A…
GO:0006898	receptor-mediated endocytosis	216	0.552881	1.28484	0.0062	0.0269257	0.0199519	2823	tags=24%, list=16%, signal=20%	SYK/ITGAM/LILRB1/HBB/FCGR2B/FCGR1B/STAB1/SORL1/MRC1/FCER1G/IGKC/CD163/IGLV3-19/FCGR1A/CXCR2/TFR2/ADRB2/DRD2/SAA1/LRP2/PLCG2/MARCO/FPR2/FCHO1/ITGB2/TMEM108/SFRP4/CD14/CEACAM1/GRK3/ACKR3/SNCA/CD36/HP/SCARF1/ARRB2/HSPG2/EFNB2/CLN3/VLDLR/DNM3/SERPINE1/HTR2B/PIK3CB/CXCL8/ITGA4/GRK2/ARHGAP27/ITGB3/DLL1/ARR3/ATXN2
GO:0051656	establishment of organelle localization	451	0.511808	1.19825	0.00629937	0.0272599	0.0201995	1646	tags=13%, list=10%, signal=12%	SYK/PRKCB/BTK/PIK3CG/CD84/CD300A/GATA2/KIT/P2RX1/TRIM58/FCER1G/FGR/LRMP/LAT2/GRIK5/SAPCD2/DLGAP5/NUF2/VAMP8/ADGRE2/SERPINA1/UNC13D/LGALS9/CENPA/CDCA8/DRD2/STXBP2/CDCA5/TGFA/STX11/ESPL1/STXBP5L/LLGL2/LAT/MEI1/KIF14/KIFC1/NDC80/SPAG5/KIF2C/CDT1/SYT8/PLK1/CENPF/DRD1/RASGRP1/KIF23/CENPE/HTR2A/UNC13A/RAC2/MAD2L1/P2RX7/SNCA/LYN/CHRM2/NR4A3/SYBU/KIF18A
GO:0000724	double-strand break repair via homologous recombination	128	0.585242	1.34709	0.00640577	0.0275244	0.0203955	3227	tags=33%, list=19%, signal=27%	CDC45/WAS/RAD54L/BLM/TEX15/POLQ/RAD51/RAD51AP1/XRCC2/AUNIP/GINS2/RMI2/MCM5/MCM8/GEN1/MCM2/REC8/BRCA1/DMC1/MCM4/FANCB/PARPBP/ACTR2/BRCA2/RECQL4/MCM7/FUS/CDC7/MMS22L/MCM6/TIMELESS/RMI1/RNF138/GINS4/SAMHD1/SLX4/RAD54B/FIGNL1/H2AX/TONSL/HELB/MCM3
GO:0000725	recombinational repair	129	0.584982	1.3468	0.00640577	0.0275244	0.0203955	3227	tags=33%, list=19%, signal=27%	CDC45/WAS/RAD54L/BLM/TEX15/POLQ/RAD51/RAD51AP1/XRCC2/AUNIP/GINS2/RMI2/MCM5/MCM8/GEN1/MCM2/REC8/BRCA1/DMC1/MCM4/FANCB/PARPBP/ACTR2/BRCA2/RECQL4/MCM7/FUS/CDC7/MMS22L/MCM6/TIMELESS/RMI1/RNF138/GINS4/SAMHD1/SLX4/RAD54B/FIGNL1/H2AX/TONSL/HELB/MCM3
GO:0034765	regulation of ion transmembrane transport	330	0.526148	1.22882	0.00669933	0.0286845	0.0212551	2091	tags=20%, list=12%, signal=18%	CYBB/PIK3CG/CCR2/MMP9/CACNA1I/KCNK17/KCNQ1/ABCB1/DPP10/PTPN6/KCNA3/KCNMB1/CORO1A/JPH2/KCNH2/PTAFR/KCNE1/KCNK5/FXYD6/KCNK10/KCNK13/KCNC3/TESC/KEL/TRPC6/ADRB2/DRD2/F2RL3/TREM2/PLCG2/HAMP/CACNB4/CD19/CACNA1H/CRHBP/JPH4/ANXA3/ANO9/KCNJ13/DRD1/KCNG2/CATSPER1/PTK2B/P2RX7/MEF2C/KCNAB2/KCND3/SNCA/DYSF/LYN/CTSS/DAPK1/KCNS2/JPH1/THBS1/CXCL10/STAC3/P2RY6/KCNH1/CEMIP/ATP1B1/KCNJ5/LRRC7/CACNA2D1/PLN/KCNK12
GO:0042063	gliogenesis	238	0.54517	1.26824	0.0069993	0.0298637	0.0221289	1894	tags=17%, list=11%, signal=15%	MYB/TAL1/CXCR4/CCR2/STAP1/AZU1/S100A8/C1QA/IL1B/CX3CR1/TERT/CCL3/TNF/SLC8A3/GPR183/C5AR1/LRP2/TREM2/CSF1R/FPR2/CDK1/SPINT1/S100B/SH3TC2/DRD1/SLC45A3/ZNF488/P2RY12/E2F1/PTK2B/LYN/NRROS/LAMC3/CDK6/TLR2/LIF/GPR17/P2RY1/EZH2/NTRK3
GO:0042133	neurotransmitter metabolic process	114	0.588765	1.35266	0.00761142	0.0323618	0.02398	2220	tags=20%, list=13%, signal=18%	HDC/AIF1/CLEC7A/HBB/IL1B/CD34/CX3CR1/TNF/TRH/IL10/SDS/PDE1B/ITGB2/ACP5/KLF2/PTK2B/CD36/TLR2/ICAM1/NOS3/CLN3/TPH1/TMEM106A
GO:0032386	regulation of intracellular transport	372	0.517919	1.21097	0.00789921	0.0334684	0.0248	1568	tags=11%, list=9%, signal=10%	SYK/PRKCB/MLC1/CD84/ITGAM/CD300A/GATA2/P2RX1/IL1B/LCP1/SORL1/TRIM58/SLC35D3/FCER1G/FGR/KCNE1/GRIK5/HCLS1/VAMP8/ADGRE2/UNC13D/LGALS9/GTSE1/DRD2/STXBP2/LEP/STXBP5L/CDH1/ITGB2/SPAG5/SH3TC2/DRD1/HTR2A/RAC2/DERL3/LYN/CD36/KIF20B/CHRM2/DMTN
GO:0071900	regulation of protein serine/threonine kinase activity	453	0.507532	1.18834	0.00849915	0.0358077	0.0265334	2672	tags=19%, list=16%, signal=16%	PTPRC/SYK/PIK3CG/CXCR4/PIK3R6/CD300A/FGD2/ELANE/KIT/IL1B/LAX1/PTPN6/PIK3R5/SORL1/TNF/FLT3/S100A12/PDGFB/PKMYT1/INAVA/MAP4K1/C5AR1/ADRB2/SAA1/CD74/CSF1R/IQGAP3/TGFA/FLT1/BLM/CDC25C/CCNA2/CDK1/PDE6G/PKIB/CCNB2/PLK1/IGF1/CCNE2/RASGRP1/CCNA1/CDC25A/HTR2A/HHEX/NOD2/PTK2B/P2RX7/IRAK3/SNCA/CCND2/LYN/GHRL/ADAM8/TNFRSF11A/DBF4B/MAP3K1/THBS1/MAP3K8/CCNF/CEBPA/CEMIP/CDC6/CDKN3/EZH2/CCNB1/NTRK3/DUSP8/PRKAR2B…
GO:0014074	response to purine-containing compound	120	0.585478	1.34579	0.00851021	0.0358077	0.0265334	2375	tags=27%, list=14%, signal=23%	PIK3CG/P2RX1/IL1B/KCNQ1/WT1/TRPM2/SLC8A3/PTAFR/KCNE1/SLC5A5/THBD/RYR3/CRHBP/P2RX5/AQP9/P2RY12/PTK2B/P2RX7/COL1A1/DMTN/CNGA3/P2RY2/FOS/DNMT3B/PDE3A/P2RY6/RYR1/P2RY1/WNT10B/AKAP6/PPARGC1B/AQP1
GO:0033044	regulation of chromosome organization	313	0.525289	1.22573	0.00859914	0.0360571	0.0267182	2910	tags=19%, list=17%, signal=16%	MYB/TAL1/GATA2/SPI1/IL1B/GFI1/CDC45/NEK2/PRKCQ/DLGAP5/PADI2/MKI67/AURKB/TOP2A/H1-5/CDC20/BUB1B/CDCA5/TTK/ESPL1/TACC3/BUB1/PKIB/NDC80/CDT1/PLK1/CENPF/FOXP3/RMI2/CENPE/H1-3/RPS6KA5/MAD2L1/SNCA/TRIP13/GEN1/MCM2/LIF/BRCA1/DNMT3B/CDC6/CCNB1/FBXO5/HNRNPA2B1/ATAD2/HNRNPA1/ATF7IP/MUC1/SLX4/SLF1/TEX14/BCOR/DCP2/HNRNPD/MTF2/YLPM1/JARID2/DNMT1/BRD4
GO:0043666	regulation of phosphoprotein phosphatase activity	102	0.595181	1.36335	0.00882471	0.0368758	0.0273248	696	tags=8%, list=4%, signal=8%	PTPRC/NCKAP1L/CD33/CD300A/PPP1R16B/TNF/PPP1R14A/DRD2
GO:0070588	calcium ion transmembrane transport	235	0.541333	1.25921	0.00929907	0.0387249	0.028695	2349	tags=22%, list=14%, signal=19%	PTPRC/PIK3CG/CCR5/CACNA1I/PLCB2/PTPN6/CCL3/TRPM2/SLC8A3/CORO1A/JPH2/GPM6A/ATP2A3/SLC24A4/TRPC6/DRD2/F2RL3/PLCG2/CACNB4/CD19/CACNA1H/RYR3/CCR7/JPH4/PLCH1/DRD1/SLC24A3/P2RY12/HTR2A/CATSPER1/PTK2B/P2RX7/SNCA/DYSF/LYN/JPH1/CXCL10/STAC3/P2RY6/RYR1/CEMIP/ATP1B1/PKD1L1/CACNA2D1/PLN/PLCH2/CATSPER2/AKAP6/HTR2B/PKD2L2/TRPM6
GO:0043900	regulation of multi-organism process	335	0.519786	1.21453	0.00969903	0.0402526	0.0298271	1983	tags=14%, list=12%, signal=12%	SYK/CXCR4/CD180/CLEC7A/LILRA2/LY86/HPGDS/LILRB1/FCN1/IL1B/CCL4/ARHGDIB/CCL3/TNF/PRF1/FCER2/PTAFR/PTGDR2/LGALS9/RSAD2/HAVCR2/TOP2A/CD74/CSF1R/FGL2/CD28/IL12RB1/TRIM14/APOBEC3H/CACNA1H/NLRP10/IGF1/CCL5/BST2/P2RX7/AURKA/CD36/SLPI/LAMP3/NR5A2/PDE3A/P2RY1/RNF125/CD4/BCL2/INHBA
GO:0007188	adenylate cyclase-modulating G protein-coupled receptor signaling pathway	130	0.57641	1.3272	0.00990693	0.0409756	0.0303628	2187	tags=26%, list=13%, signal=23%	GNA15/PF4/ADGRG5/RGS1/ADGRG3/ADGRE1/GPR65/S1PR4/ADGRE3/RXFP2/ADGRE2/PTGDR2/ADRB2/DRD2/MARCO/PTGER3/OXER1/AVPR2/FPR2/ADGRG7/ADM2/AKAP5/DRD1/HTR1F/P2RY12/INSL3/CHRM2/CXCL10/P2RY1/NPR3/HRH4/PLN/CHRM5/FPR1
GO:0030198	extracellular matrix organization	317	0.521847	1.21798	0.010199	0.0420405	0.0311519	3049	tags=30%, list=18%, signal=25%	TPSAB1/CTSG/ITGAM/MMP9/ELANE/ICAM3/WT1/ITGAL/ITGA2B/ITGAX/LCP1/SPINT2/TNF/TCF15/SCUBE1/A2M/PDGFB/ITGAD/IBSP/F11R/COL23A1/PECAM1/CARMIL2/CDH1/EGFL6/MMP7/ITGB2/SPINT1/ITGB7/MPZL3/COL11A1/ITGB6/ITGA9/CCN2/ITGA6/ICAM2/HAPLN1/COL15A1/ELN/COL4A5/LAMC3/COL1A1/CTSS/ADAM8/ITGA8/COMP/MMP28/COL17A1/COL4A4/THBS1/VWF/HSPG2/ICAM1/CMA1/MMP25/CCN1/MFAP5/SERPINF2/HAS1/COL12A1/NOTCH1/THSD4/FBLN2/ADAMTS5/SERPINE1/S…
GO:0009615	response to virus	267	0.53126	1.23853	0.010399	0.0426103	0.0315741	2665	tags=17%, list=16%, signal=15%	PTPRC/CXCR4/AZU1/RNASE6/TLR8/TLR7/LILRB1/IL1B/CCL4/RNASE2/TNF/PRF1/CCL22/FGR/IRF5/IFNK/UNC13D/LGALS9/RSAD2/FGL2/IL12RB1/APOBEC3B/APOBEC3H/NLRP3/CCL5/BST2/FOXP3/IRAK3/CDK6/SLFN13/CHRM2/CXCL10/STMN1/RNF125/ACTA2/BCL2/CARD9/TSPAN32/SKP2/BCL3/BIRC3/IL6/SAMHD1/IRGM/TNFAIP3/POLR3K
GO:2001251	negative regulation of chromosome organization	130	0.575011	1.32398	0.0104073	0.0426103	0.0315741	2868	tags=25%, list=17%, signal=21%	SPI1/AURKB/TOP2A/H1-5/CDC20/BUB1B/TTK/ESPL1/BUB1/NDC80/CDT1/PLK1/CENPF/FOXP3/H1-3/MAD2L1/SNCA/TRIP13/GEN1/MCM2/BRCA1/DNMT3B/CCNB1/FBXO5/ATAD2/HNRNPA1/SLX4/TEX14/BCOR/DCP2/MTF2/JARID2/DNMT1
GO:0007051	spindle organization	162	0.560174	1.29589	0.0108043	0.0440874	0.0326687	3538	tags=29%, list=21%, signal=23%	MYBL2/NEK2/NUF2/ASPM/AURKB/CDC20/SPC25/TTK/ESPL1/BIRC5/TPX2/TACC3/KIFC1/NDC80/SPAG5/AUNIP/TUBB1/PLK1/WDR62/PRC1/KIF11/KIF23/CENPE/KIF4A/AURKA/STMN1/CCNB1/STIL/FBXO5/BORA/POC1A/GOLGA8O/GOLGA8N/TUBGCP3/HAUS5/MZT1/CEP72/TRIM36/SPICE1/TUBB/ARHGEF10/HAUS8/NEK7/SMC1A/MYH9/GOLGA8R/EZR
GO:0008064	regulation of actin polymerization or depolymerization	161	0.558895	1.29276	0.0116046	0.0471948	0.0349712	2100	tags=17%, list=12%, signal=15%	NCKAP1L/HCK/PLEK/IQGAP2/CCL24/SPTB/CORO1A/WAS/HCLS1/SPTA1/GMFG/TMOD1/CARMIL2/KANK4/CCR7/SCIN/ACTR3C/CIT/PTK2B/ELN/CRACD/DMTN/ICAM1/CCL26/ACTR2/LMOD3/SH3BP1
GO:0030833	regulation of actin filament polymerization	145	0.564648	1.30285	0.0118047	0.0478485	0.0354556	1984	tags=17%, list=12%, signal=15%	NCKAP1L/HCK/IQGAP2/CCL24/SPTB/CORO1A/WAS/HCLS1/SPTA1/GMFG/TMOD1/CARMIL2/KANK4/CCR7/SCIN/ACTR3C/PTK2B/ELN/CRACD/DMTN/ICAM1/CCL26/ACTR2/LMOD3
GO:0051224	negative regulation of protein transport	150	0.562392	1.29899	0.0121048	0.048902	0.0362362	1724	tags=17%, list=10%, signal=16%	TLR8/LILRB1/IL1B/FCGR2B/CD34/CD22/LILRA5/TNF/KCNE1/CD200R1/RSAD2/IL10/DRD2/NLRP12/CD200/STXBP5L/C5AR2/NLRP3/FOXP3/IL1R2/DERL3/CD36/GHRL/DMTN/SERPINB1/TNFRSF4
GO:0051235	maintenance of location	270	0.528067	1.23139	0.0123988	0.0499235	0.0369932	1878	tags=17%, list=11%, signal=15%	PTPRC/S100A9/S100A8/CCR5/IL1B/PLCB2/LPL/PTPN6/CCL3/TRPM2/SORL1/TNF/CORO1A/JPH2/SLC18A2/GRIK5/ASPM/ABCG1/IL10/DRD2/F2RL3/PLCG2/LEP/CD19/RYR3/CCR7/JPH4/PLCH1/DRD1/SCIN/HTR2A/ANGPTL3/PTK2B/P2RX7/SNCA/DYSF/LYN/NRROS/CD36/JPH1/CXCL10/P2RY6/RYR1/CEMIP/CD4

## Sheet: gsea_HALLMARK
ID	Description	setSize	enrichmentScore	NES	pvalue	p.adjust	qvalues	rank	leading_edge	core_enrichment
HALLMARK_ALLOGRAFT_REJECTION	HALLMARK_ALLOGRAFT_REJECTION	171	0.745466	1.75609	9.999e-05	0.000821844	0.000635583	1486	tags=33%, list=7%, signal=31%	PTPRC/PRKCB/KRT1/LCP2/PF4/NCF4/IRF8/HLA-DQA1/CCR2/MMP9/ELANE/LY86/CCR5/IL2RG/SPI1/IL1B/FCGR2B/CCL4/IRF4/ITGAL/PTPN6/STAB1/CD2/CXCL13/FYB1/TNF/HLA-DRA/PRF1/GPR65/CD86/CCL22/CD96/FGR/IL18/HLA-DOA/CD7/WAS/GZMA/HCLS1/TRAT1/MAP4K1/IL10/GZMB/CD74/HLA-DMB/ZAP70/CD28/IL12RB1/IL18RAP/CCR1/IGSF6/IL2RB/TPD52/ITGB2/LTB/NLRP3/CCL5
HALLMARK_COMPLEMENT	HALLMARK_COMPLEMENT	175	0.601953	1.41869	9.999e-05	0.000821844	0.000635583	2202	tags=18%, list=11%, signal=16%	PIK3CG/LCP2/S100A9/ITGAM/GP9/C1QC/PLEK/CR1/FCN1/CA2/C1QA/OLR1/PIK3R5/PLA2G7/S100A12/FCER1G/PDGFB/WAS/GZMA/SERPINA1/GZMB/SERPINB2/CCL5/RASGRP1/CASP10/GP1BA/LYN/C9/CD36/CTSS/PIM1/GCA
HALLMARK_G2M_CHECKPOINT	HALLMARK_G2M_CHECKPOINT	199	0.618705	1.46142	9.999e-05	0.000821844	0.000635583	4123	tags=40%, list=20%, signal=32%	E2F2/CDC45/MYBL2/NEK2/UBE2C/MKI67/TROAP/HMMR/CENPA/AURKB/TOP2A/KNL1/CDC20/RAD54L/PLK4/TTK/ESPL1/BIRC5/TPX2/TACC3/POLQ/BUB1/CCNA2/CDK1/LMNB1/KIF15/CCNB2/NDC80/SLC7A5/KIF2C/GINS2/PLK1/PRC1/EXO1/CENPF/KIF11/KIF23/CENPE/PBK/CDC25A/E2F1/RPS6KA5/POLE/MCM5/MAD2L1/KIF4A/ORC6/AURKA/KIF20B/MCM2/STMN1/CCNF/CDC6/CDKN3/EZH2/CHAF1A/SUV39H1/NUSAP1/BRCA2/STIL/FBXO5/INCENP/CDC7/KIF22/SLC7A1/MCM6/TMPO/BCL3/NASP/SM…
HALLMARK_INFLAMMATORY_RESPONSE	HALLMARK_INFLAMMATORY_RESPONSE	179	0.67728	1.597	9.999e-05	0.000821844	0.000635583	2382	tags=32%, list=12%, signal=29%	CYBB/CSF3R/GNA15/LCP2/IL10RA/CD48/CLEC5A/CD69/OSM/IL1B/SELL/OLR1/RGS1/STAB1/CCL24/PIK3R5/KCNA3/ADGRE1/CCL22/IL18/PTAFR/GPR183/C5AR1/IL10/IL7R/EBI3/MARCO/GPR132/SEMA4D/NMUR1/IL18RAP/IL1A/CCRL2/TNFRSF9/CCR7/IL2RB/NLRP3/AQP9/CCL5/BST2/CD14/RASGRP1/ROS1/MEFV/GP1BA/NOD2/P2RX7/LYN/C3AR1/SCARF1/LAMP3/KCNMB2/TLR2/P2RY2/TNFSF15/CXCL10/LIF/ICAM1
HALLMARK_KRAS_SIGNALING_UP	HALLMARK_KRAS_SIGNALING_UP	181	0.609737	1.43819	9.999e-05	0.000821844	0.000635583	2390	tags=25%, list=12%, signal=22%	IKZF1/PPBP/F13A1/IRF8/CXCR4/IL10RA/MMP9/LAPTM5/TLR8/MYCN/IL2RG/CA2/TMEM176B/IL1B/RETN/ABCB1/LCP1/TMEM176A/PIGR/FCER1G/LAT2/MPZL2/MAP4K1/ADAMDEC1/IL7R/PECAM1/PLVAP/DOCK2/ITGB2/HKDC1/CD37/IGFBP3/ANO1/PTPRR/CCND2/CTSS/SLPI/C3AR1/ADAM8/H2BC3/MAP3K1/CXCL10/LIF/GUCY1A1/GALNT3
HALLMARK_IL6_JAK_STAT3_SIGNALING	HALLMARK_IL6_JAK_STAT3_SIGNALING	75	0.685462	1.58102	0.000100634	0.000821844	0.000635583	2470	tags=28%, list=12%, signal=25%	CSF2RB/CSF3R/PF4/IL2RG/IL1B/CD38/CXCL13/PIK3R5/TNF/A2M/EBI3/IL12RB1/CCR1/LTB/CD14/IL1R2/CD36/PIM1/TLR2/CXCL10/MAP3K8
HALLMARK_E2F_TARGETS	HALLMARK_E2F_TARGETS	199	0.599976	1.41718	0.00019998	0.00108878	0.000842021	6054	tags=55%, list=29%, signal=39%	MYBL2/RRM2/DLGAP5/MKI67/HMMR/AURKB/CDCA8/TOP2A/CDC20/DEPDC1/BUB1B/ASF1B/SPC25/PLK4/ESPL1/BIRC5/CENPM/KIF18B/TACC3/RAD51AP1/E2F8/CDK1/LMNB1/CCNB2/DIAPH3/TK1/SPAG5/KIF2C/PLK1/GINS1/SPC24/HELLS/CENPE/CDC25A/CIT/POLE/MCM5/MAD2L1/KIF4A/ORC6/AURKA/TRIP13/TCF19/MCM2/HMGB2/STMN1/PSMC3IP/BRCA1/MCM4/CDKN3/EZH2/RFC3/SUV39H1/MELK/BRCA2/CDCA3/MTHFD2/MCM7/MMS22L/KIF22/DSCC1/MXD3/MCM6/TIMELESS/TMPO/NASP/GINS4/S…
HALLMARK_IL2_STAT5_SIGNALING	HALLMARK_IL2_STAT5_SIGNALING	187	0.593601	1.40077	0.00019998	0.00108878	0.000842021	2596	tags=24%, list=13%, signal=21%	IL1RL1/IRF8/IL10RA/CD48/SELP/CST7/TLR7/CA2/SELL/IRF4/GATA1/ABCB1/GPR65/CCR4/CD86/BATF/RHOH/IL10/CD79B/FGL2/HOPX/TNFRSF9/IL2RB/LTB/GBP4/TNFRSF8/ITGA6/TNFRSF18/IL1R2/CCND2/SLC29A2/PIM1/IKZF2/SYNGR2/TGM2/CXCL10/LIF/CISH/TNFRSF4/RHOB/MAP3K8/COCH/TNFSF10/RRAGD/CDC6
HALLMARK_INTERFERON_GAMMA_RESPONSE	HALLMARK_INTERFERON_GAMMA_RESPONSE	193	0.606259	1.43163	0.00019998	0.00108878	0.000842021	3966	tags=28%, list=19%, signal=23%	CSF2RB/LCP2/IRF8/HLA-DQA1/IL10RA/SELP/SLAMF7/CD69/HLA-DRB1/CD38/IRF4/PTPN6/P2RY14/CD86/FCGR1A/GZMA/IRF5/VAMP8/RSAD2/CD74/FGL2/IFI30/TRIM14/IL2RB/CMPK2/GPR18/CIITA/ITGB7/CCL5/BST2/GBP4/MARCHF1/PIM1/CXCL10/ICAM1/TNFSF10/WARS1/IDO1/MTHFD2/CMKLR1/XAF1/SOCS1/FPR1/METTL7B/IL15RA/HLA-DMA/MYD88/BANK1/IL6/SAMHD1/IL18BP/TNFAIP3/RAPGEF6/GCH1/PTGS2
